# Supplementary material for: Lipid profiling reveals unsaturated lipid reduction in women with Alzheimer's disease
Source: Alzheimers Dement. 2025 Aug 20;21(8):e70512. doi: 10.1002/alz.70512 (PMC12365783; doi:10.1002/alz.70512)
Supplement: Supplementary file 5 — Supporting Information [file ALZ-21-e70512-s008.xlsx]

## Sheet: Sup. Table 1
Suplementary Table 1 - Participant characteristics by sex
Data are presented as n (%), mean (SD), Groupwise comparisons between the two treatments were tested using a Welch two-sample t test for continuous variables and x2 test for categorical variables.
	Overall	Female	Male	p
n	841	491	350
Age (mean (SD))	76.24 (6.76)	75.88 (7.19)	76.74 (6.07)	0.072
Status (%)				0.339
Ctrl	370 (44.0)	220 (44.8)	150 (42.9)
MCI	165 (19.6)	88 (17.9)	77 (22.0)
ADC	306 (36.4)	183 (37.3)	123 (35.1)
APOE-e4 (%)				0.076
Absent	456 (60.4)	252 (57.0)	204 (65.2)
Heterozygote	245 (32.5)	155 (35.1)	90 (28.8)
Homozygote	54 ( 7.2)	35 ( 7.9)	19 ( 6.1)
Total_Cholesterol (mean (SD))	5.40 (1.22)	5.70 (1.20)	4.98 (1.11)	<0.001
LDL (mean (SD))	2.05 (0.58)	2.14 (0.59)	1.91 (0.54)	<0.001
HDL (mean (SD))	1.60 (0.38)	1.71 (0.38)	1.45 (0.34)	<0.001
Total_Triglyceride (mean (SD))	1.42 (0.64)	1.44 (0.65)	1.38 (0.63)	0.128
ApoB (mean (SD))	0.97 (0.26)	1.01 (0.26)	0.91 (0.24)	<0.001
NfL (mean (SD))	40.52 (24.95)	40.44 (22.47)	40.64 (28.11)	0.915
GFAP (mean (SD))	224.73 (117.88)	235.49 (118.36)	209.54 (115.67)	0.002
MMSE_Score (mean (SD))	25.46 (4.99)	25.27 (5.25)	25.73 (4.59)	0.189
Fulltime_Education_Years (mean (SD))	9.95 (4.32)	9.83 (4.37)	10.13 (4.24)	0.334
Marital_Status (%)				<0.001
Divorced	31 ( 4.7)	20 ( 5.1)	11 ( 4.0)
Married	394 (59.2)	167 (42.9)	227 (81.9)
Single	41 ( 6.2)	27 ( 6.9)	14 ( 5.1)
Widowed	200 (30.0)	175 (45.0)	25 ( 9.0)
