# Supplementary material for: Lipid profiling reveals unsaturated lipid reduction in women with Alzheimer's disease
Source: Alzheimers Dement. 2025 Aug 20;21(8):e70512. doi: 10.1002/alz.70512 (PMC12365783; doi:10.1002/alz.70512)
Supplement: Supplementary file 6 — Supporting Information [file ALZ-21-e70512-s006.xlsx]

## Sheet: Sup. Table 2
Suplementary Table 2 - Module Eigengene Regression
Linear regression models of AD status to WCNA modules and sensitivity analysis of AD status to WCNA modules adjusted for potential confounders individually and together
Estimate	StdError	Pval	PvalFDR	Modules	Outcome	Model
1.39213	2.2202	0.530638	0.583702	M1	ADraw	AD_CTL ~ M1
-0.909442	2.27652	0.689533	0.689533	M2	ADraw	AD_CTL ~ M2
-1.60221	2.20625	0.467707	0.571642	M3	ADraw	AD_CTL ~ M3
4.29716	2.26605	0.057917	0.138985	M4	ADraw	AD_CTL ~ M4
-5.52036	2.25783	0.0144856	0.0796711	M5	ADraw	AD_CTL ~ M5
3.50091	2.27227	0.123387	0.193894	M6	ADraw	AD_CTL ~ M6
4.13186	2.22387	0.063175	0.138985	M7	ADraw	AD_CTL ~ M7
-1.77492	2.25056	0.430314	0.571642	M8	ADraw	AD_CTL ~ M8
5.08551	2.28878	0.0262878	0.0963884	M9	ADraw	AD_CTL ~ M9
3.56053	2.23932	0.111833	0.193894	M10	ADraw	AD_CTL ~ M10
6.95926	2.30513	0.00253581	0.027894	M11	ADraw	AD_CTL ~ M11
1.61382	2.5867	0.5327	0.651078	M1	ADadj	AD_CTL ~ M1 + Sex + e4_c
-1.26641	2.52676	0.61623	0.677853	M2	ADadj	AD_CTL ~ M2 + Sex + e4_c
-2.33801	2.6155	0.371373	0.510637	M3	ADadj	AD_CTL ~ M3 + Sex + e4_c
5.13129	2.74503	0.0615814	0.135479	M4	ADadj	AD_CTL ~ M4 + Sex + e4_c
-5.0409	2.4933	0.043199	0.118797	M5	ADadj	AD_CTL ~ M5 + Sex + e4_c
3.06108	2.67138	0.251845	0.395756	M6	ADadj	AD_CTL ~ M6 + Sex + e4_c
5.72113	2.47329	0.0207132	0.0759486	M7	ADadj	AD_CTL ~ M7 + Sex + e4_c
-0.70522	2.50838	0.778599	0.778599	M8	ADadj	AD_CTL ~ M8 + Sex + e4_c
7.34459	2.80041	0.00872396	0.0479818	M9	ADadj	AD_CTL ~ M9 + Sex + e4_c
3.2846	2.72537	0.228129	0.395756	M10	ADadj	AD_CTL ~ M10 + Sex + e4_c
7.58472	2.68215	0.00468618	0.0479818	M11	ADadj	AD_CTL ~ M11 + Sex + e4_c
-0.862625	2.74005	0.752898	0.969523	M1	MCIraw	MCI_CTL ~ M1
-0.297569	2.6883	0.911862	0.969523	M2	MCIraw	MCI_CTL ~ M2
0.101886	2.66673	0.969523	0.969523	M3	MCIraw	MCI_CTL ~ M3
-1.66885	2.67538	0.532771	0.969523	M4	MCIraw	MCI_CTL ~ M4
0.69149	2.7524	0.801635	0.969523	M5	MCIraw	MCI_CTL ~ M5
-4.00736	2.67899	0.134694	0.969523	M6	MCIraw	MCI_CTL ~ M6
-0.207396	2.8328	0.941637	0.969523	M7	MCIraw	MCI_CTL ~ M7
1.00203	2.68217	0.708711	0.969523	M8	MCIraw	MCI_CTL ~ M8
-2.55	2.59146	0.325115	0.969523	M9	MCIraw	MCI_CTL ~ M9
-2.3073	2.65202	0.384292	0.969523	M10	MCIraw	MCI_CTL ~ M10
-0.179933	2.67485	0.946368	0.969523	M11	MCIraw	MCI_CTL ~ M11
1.62077	3.16858	0.608992	0.836024	M1	MCIadj	MCI_CTL ~ M1 + Sex + e4_c
1.50067	2.96953	0.61331	0.836024	M2	MCIadj	MCI_CTL ~ M2 + Sex + e4_c
3.48589	3.16181	0.270245	0.836024	M3	MCIadj	MCI_CTL ~ M3 + Sex + e4_c
-0.345035	3.20538	0.914279	0.914279	M4	MCIadj	MCI_CTL ~ M4 + Sex + e4_c
2.74641	3.03827	0.366029	0.836024	M5	MCIadj	MCI_CTL ~ M5 + Sex + e4_c
-2.22183	3.17989	0.484732	0.836024	M6	MCIadj	MCI_CTL ~ M6 + Sex + e4_c
1.26494	3.12807	0.685931	0.836024	M7	MCIadj	MCI_CTL ~ M7 + Sex + e4_c
2.67841	2.98655	0.369812	0.836024	M8	MCIadj	MCI_CTL ~ M8 + Sex + e4_c
-1.07793	3.14657	0.731921	0.836024	M9	MCIadj	MCI_CTL ~ M9 + Sex + e4_c
-1.92449	3.33355	0.563731	0.836024	M10	MCIadj	MCI_CTL ~ M10 + Sex + e4_c
0.925935	3.03136	0.760022	0.836024	M11	MCIadj	MCI_CTL ~ M11 + Sex + e4_c
18.4638	2.30287	1.07728e-15	1.97502e-15	M1	Sexraw	Sex_binary ~ M1
2.85121	2.03333	0.160844	0.160844	M2	Sexraw	Sex_binary ~ M2
19.3179	2.32101	8.57073e-17	2.35695e-16	M3	Sexraw	Sex_binary ~ M3
25.4226	2.53861	1.31816e-23	1.44997e-22	M4	Sexraw	Sex_binary ~ M4
6.7539	2.07356	0.00112537	0.00137546	M5	Sexraw	Sex_binary ~ M5
18.9754	2.31103	2.19742e-16	4.83433e-16	M6	Sexraw	Sex_binary ~ M6
7.23444	2.07061	0.00047608	0.00065461	M7	Sexraw	Sex_binary ~ M7
3.43312	2.03851	0.0921566	0.101372	M8	Sexraw	Sex_binary ~ M8
20.8596	2.38851	2.47321e-18	1.36027e-17	M9	Sexraw	Sex_binary ~ M9
21.1041	2.43644	4.64066e-18	1.70157e-17	M10	Sexraw	Sex_binary ~ M10
15.8489	2.23717	1.39668e-12	2.19478e-12	M11	Sexraw	Sex_binary ~ M11
19.2249	2.48476	1.01684e-14	1.86421e-14	M1	Sexadj	Sex_binary ~ M1 + Status + e4_c
2.50161	2.16965	0.248911	0.248911	M2	Sexadj	Sex_binary ~ M2 + Status + e4_c
19.689	2.49846	3.26198e-15	8.97044e-15	M3	Sexadj	Sex_binary ~ M3 + Status + e4_c
26.2576	2.74976	1.30905e-21	1.43995e-20	M4	Sexadj	Sex_binary ~ M4 + Status + e4_c
6.27532	2.19515	0.00425346	0.00519868	M5	Sexadj	Sex_binary ~ M5 + Status + e4_c
19.8004	2.52299	4.22813e-15	9.30189e-15	M6	Sexadj	Sex_binary ~ M6 + Status + e4_c
7.15969	2.20306	0.00115451	0.00158745	M7	Sexadj	Sex_binary ~ M7 + Status + e4_c
2.78725	2.18702	0.202504	0.222754	M8	Sexadj	Sex_binary ~ M8 + Status + e4_c
22.1422	2.65084	6.66045e-17	2.44216e-16	M9	Sexadj	Sex_binary ~ M9 + Status + e4_c
23.0794	2.71343	1.80599e-17	9.93292e-17	M10	Sexadj	Sex_binary ~ M10 + Status + e4_c
16.2415	2.42049	1.94606e-11	3.05809e-11	M11	Sexadj	Sex_binary ~ M11 + Status + e4_c
0.283482	0.666327	0.67064	0.914657	M1	APOE4raw	e4_c ~ M1
-0.012074	0.665111	0.985521	0.985521	M2	APOE4raw	e4_c ~ M2
0.444982	0.668432	0.505802	0.914657	M3	APOE4raw	e4_c ~ M3
0.478637	0.668532	0.474246	0.914657	M4	APOE4raw	e4_c ~ M4
0.235251	0.658363	0.720948	0.914657	M5	APOE4raw	e4_c ~ M5
0.217902	0.678977	0.748356	0.914657	M6	APOE4raw	e4_c ~ M6
0.717693	0.660165	0.277327	0.914657	M7	APOE4raw	e4_c ~ M7
0.432192	0.668203	0.517963	0.914657	M8	APOE4raw	e4_c ~ M8
0.143505	0.686208	0.834406	0.917847	M9	APOE4raw	e4_c ~ M9
0.564983	0.69494	0.416481	0.914657	M10	APOE4raw	e4_c ~ M10
0.658547	0.669676	0.32574	0.914657	M11	APOE4raw	e4_c ~ M11
-0.270685	0.665112	0.684143	0.896568	M1	APOE4adj	e4_c ~ M1 + Status + Sex
0.0122949	0.63467	0.984549	0.984549	M2	APOE4adj	e4_c ~ M2 + Status + Sex
0.228038	0.669661	0.733556	0.896568	M3	APOE4adj	e4_c ~ M3 + Status + Sex
-0.456612	0.689485	0.508016	0.896568	M4	APOE4adj	e4_c ~ M4 + Status + Sex
0.503729	0.633258	0.426603	0.896568	M5	APOE4adj	e4_c ~ M5 + Status + Sex
-0.531123	0.68004	0.435042	0.896568	M6	APOE4adj	e4_c ~ M6 + Status + Sex
0.0729683	0.636947	0.908825	0.984549	M7	APOE4adj	e4_c ~ M7 + Status + Sex
0.411736	0.637987	0.51889	0.896568	M8	APOE4adj	e4_c ~ M8 + Status + Sex
-0.919874	0.693521	0.185122	0.896568	M9	APOE4adj	e4_c ~ M9 + Status + Sex
-0.257561	0.703457	0.714369	0.896568	M10	APOE4adj	e4_c ~ M10 + Status + Sex
-0.259261	0.663706	0.696186	0.896568	M11	APOE4adj	e4_c ~ M11 + Status + Sex
1.17554	3.12512	0.7068	0.7068	M1	Femaleraw	AD_CTL ~ M1
-1.13407	2.90932	0.696679	0.7068	M2	Femaleraw	AD_CTL ~ M2
-5.37397	3.1287	0.0858629	0.236123	M3	Femaleraw	AD_CTL ~ M3
4.82822	3.1339	0.123404	0.27149	M4	Femaleraw	AD_CTL ~ M4
-8.02141	2.96027	0.0067347	0.0382952	M5	Femaleraw	AD_CTL ~ M5
4.29394	3.15475	0.173481	0.318049	M6	Femaleraw	AD_CTL ~ M6
5.19126	2.903	0.0737377	0.236123	M7	Femaleraw	AD_CTL ~ M7
-2.93535	2.95531	0.32059	0.391832	M8	Femaleraw	AD_CTL ~ M8
3.201	3.02811	0.290467	0.391832	M9	Femaleraw	AD_CTL ~ M9
3.3451	2.94455	0.255944	0.391832	M10	Femaleraw	AD_CTL ~ M10
8.193	3.036	0.00696277	0.0382952	M11	Femaleraw	AD_CTL ~ M11
1.57454	3.59235	0.661166	0.661166	M1	Femaleadj	AD_CTL ~ M1 + e4_c
-1.6149	3.2749	0.621932	0.661166	M2	Femaleadj	AD_CTL ~ M2 + e4_c
-4.72827	3.5877	0.187533	0.343811	M3	Femaleadj	AD_CTL ~ M3 + e4_c
6.89409	3.62607	0.057268	0.157487	M4	Femaleadj	AD_CTL ~ M4 + e4_c
-6.62955	3.25902	0.0419297	0.153742	M5	Femaleadj	AD_CTL ~ M5 + e4_c
4.24398	3.62207	0.241318	0.379214	M6	Femaleadj	AD_CTL ~ M6 + e4_c
6.57603	3.2191	0.0410706	0.153742	M7	Femaleadj	AD_CTL ~ M7 + e4_c
-1.62428	3.28506	0.620992	0.661166	M8	Femaleadj	AD_CTL ~ M8 + e4_c
6.15806	3.54026	0.081958	0.180308	M9	Femaleadj	AD_CTL ~ M9 + e4_c
3.2714	3.3179	0.324141	0.445694	M10	Femaleadj	AD_CTL ~ M10 + e4_c
11.2411	3.49312	0.00129056	0.0141962	M11	Femaleadj	AD_CTL ~ M11 + e4_c
1.68326	3.43073	0.62368	0.762276	M1	Menraw	AD_CTL ~ M1
-0.60391	3.66829	0.869235	0.952956	M2	Menraw	AD_CTL ~ M2
2.54188	3.51141	0.469133	0.737208	M3	Menraw	AD_CTL ~ M3
4.73319	3.85065	0.218999	0.65212	M4	Menraw	AD_CTL ~ M4
-2.07832	3.57444	0.560944	0.762276	M5	Menraw	AD_CTL ~ M5
2.948	3.60739	0.413807	0.737208	M6	Menraw	AD_CTL ~ M6
2.60042	3.53707	0.462224	0.737208	M7	Menraw	AD_CTL ~ M7
-0.205984	3.49157	0.952956	0.952956	M8	Menraw	AD_CTL ~ M8
9.63705	4.06472	0.0177448	0.195192	M9	Menraw	AD_CTL ~ M9
4.64859	3.93222	0.237135	0.65212	M10	Menraw	AD_CTL ~ M10
6.05427	3.90516	0.121063	0.65212	M11	Menraw	AD_CTL ~ M11
1.58116	3.72654	0.67135	0.878118	M1	Menadj	AD_CTL ~ M1 + e4_c
-0.747891	3.97693	0.850832	0.878118	M2	Menadj	AD_CTL ~ M2 + e4_c
0.64261	3.86578	0.867976	0.878118	M3	Menadj	AD_CTL ~ M3 + e4_c
2.82931	4.20776	0.501327	0.878118	M4	Menadj	AD_CTL ~ M4 + e4_c
-2.62543	3.89364	0.500129	0.878118	M5	Menadj	AD_CTL ~ M5 + e4_c
1.60998	3.96533	0.684731	0.878118	M6	Menadj	AD_CTL ~ M6 + e4_c
4.3635	3.87942	0.260682	0.878118	M7	Menadj	AD_CTL ~ M7 + e4_c
0.597393	3.89549	0.878118	0.878118	M8	Menadj	AD_CTL ~ M8 + e4_c
9.37581	4.59001	0.0410865	0.451952	M9	Menadj	AD_CTL ~ M9 + e4_c
3.3825	4.79791	0.480813	0.878118	M10	Menadj	AD_CTL ~ M10 + e4_c
2.05603	4.32143	0.634234	0.878118	M11	Menadj	AD_CTL ~ M11 + e4_c
1.40586	2.31025	0.542835	0.597119	M1	ADsex	AD_CTL ~ M1 + Sex
-0.929386	2.27943	0.683474	0.683474	M2	ADsex	AD_CTL ~ M2 + Sex
-1.88715	2.32088	0.416149	0.519388	M3	ADsex	AD_CTL ~ M3 + Sex
4.79036	2.43059	0.0487397	0.134034	M4	ADsex	AD_CTL ~ M4 + Sex
-5.64184	2.27498	0.01314	0.0722699	M5	ADsex	AD_CTL ~ M5 + Sex
3.71211	2.37434	0.117952	0.185354	M6	ADsex	AD_CTL ~ M6 + Sex
4.15457	2.24165	0.0638315	0.140429	M7	ADsex	AD_CTL ~ M7 + Sex
-1.79823	2.25382	0.424954	0.519388	M8	ADsex	AD_CTL ~ M8 + Sex
5.55493	2.42203	0.0218191	0.0800034	M9	ADsex	AD_CTL ~ M9 + Sex
3.81569	2.35434	0.105081	0.185354	M10	ADsex	AD_CTL ~ M10 + Sex
7.39339	2.39517	0.00202328	0.0222561	M11	ADsex	AD_CTL ~ M11 + Sex
2.13824	2.62514	0.415344	0.49288	M1	ADtotalTG	AD_CTL ~ M1 + Total_TG
-0.819984	3.5209	0.815846	0.815846	M2	ADtotalTG	AD_CTL ~ M2 + Total_TG
-1.70943	2.2533	0.448073	0.49288	M3	ADtotalTG	AD_CTL ~ M3 + Total_TG
4.53379	2.30416	0.0491078	0.135046	M4	ADtotalTG	AD_CTL ~ M4 + Total_TG
-9.32067	3.07078	0.00240313	0.0148755	M5	ADtotalTG	AD_CTL ~ M5 + Total_TG
4.49736	2.53834	0.0764319	0.140125	M6	ADtotalTG	AD_CTL ~ M6 + Total_TG
4.04953	2.23701	0.0702577	0.140125	M7	ADtotalTG	AD_CTL ~ M7 + Total_TG
-3.30567	3.742	0.377023	0.49288	M8	ADtotalTG	AD_CTL ~ M8 + Total_TG
5.47004	2.3472	0.0197821	0.0725344	M9	ADtotalTG	AD_CTL ~ M9 + Total_TG
4.00837	2.37746	0.0917971	0.144253	M10	ADtotalTG	AD_CTL ~ M10 + Total_TG
6.97747	2.32625	0.00270464	0.0148755	M11	ADtotalTG	AD_CTL ~ M11 + Total_TG
1.28136	2.48494	0.6061	0.669465	M1	ADapoe	AD_CTL ~ M1 + e4_c
-1.2932	2.52546	0.608605	0.669465	M2	ADapoe	AD_CTL ~ M2 + e4_c
-2.34499	2.48592	0.345524	0.475096	M3	ADapoe	AD_CTL ~ M3 + e4_c
4.18329	2.55375	0.101401	0.223082	M4	ADapoe	AD_CTL ~ M4 + e4_c
-5.05888	2.47615	0.0410482	0.112882	M5	ADapoe	AD_CTL ~ M5 + e4_c
2.58584	2.55751	0.31198	0.475096	M6	ADapoe	AD_CTL ~ M6 + e4_c
5.56336	2.45539	0.0234653	0.0860395	M7	ADapoe	AD_CTL ~ M7 + e4_c
-0.738214	2.50595	0.768311	0.768311	M8	ADapoe	AD_CTL ~ M8 + e4_c
6.34599	2.64596	0.0164681	0.0860395	M9	ADapoe	AD_CTL ~ M9 + e4_c
2.72895	2.5904	0.29212	0.475096	M10	ADapoe	AD_CTL ~ M10 + e4_c
6.86907	2.58482	0.00787307	0.0860395	M11	ADapoe	AD_CTL ~ M11 + e4_c
2.86904	3.05632	0.347872	0.453426	M1	ADall	AD_CTL ~ M1 + Sex + e4_c + Total_TG
-0.397685	3.91562	0.919103	0.919103	M2	ADall	AD_CTL ~ M2 + Sex + e4_c + Total_TG
-2.37767	2.65771	0.370985	0.453426	M3	ADall	AD_CTL ~ M3 + Sex + e4_c + Total_TG
5.31593	2.78404	0.0562071	0.123656	M4	ADall	AD_CTL ~ M4 + Sex + e4_c + Total_TG
-7.72362	3.37302	0.0220316	0.0643245	M5	ADall	AD_CTL ~ M5 + Sex + e4_c + Total_TG
4.30976	2.9739	0.147284	0.27002	M6	ADall	AD_CTL ~ M6 + Sex + e4_c + Total_TG
5.62118	2.47958	0.0233907	0.0643245	M7	ADall	AD_CTL ~ M7 + Sex + e4_c + Total_TG
0.793499	4.16933	0.84906	0.919103	M8	ADall	AD_CTL ~ M8 + Sex + e4_c + Total_TG
7.69314	2.85028	0.00695319	0.0382426	M9	ADall	AD_CTL ~ M9 + Sex + e4_c + Total_TG
3.77382	2.86644	0.187989	0.295411	M10	ADall	AD_CTL ~ M10 + Sex + e4_c + Total_TG
7.46028	2.71288	0.00596051	0.0382426	M11	ADall	AD_CTL ~ M11 + Sex + e4_c + Total_TG
