# Supplementary material for: Lipid profiling reveals unsaturated lipid reduction in women with Alzheimer's disease
Source: Alzheimers Dement. 2025 Aug 20;21(8):e70512. doi: 10.1002/alz.70512 (PMC12365783; doi:10.1002/alz.70512)
Supplement: Supplementary file 7 — Supporting Information [file ALZ-21-e70512-s004.xlsx]

## Sheet: Ark1
Suplementary Table 3 - Module lipid retationship
Which lipids are included in which module, for the full data and the 5 cross validations
Lipid	Full data Module	CV1 Module	CV2 Module	CV3 Module	CV4 Module	CV5 Module
Cer(d42:0)	M4	M4	M4	M4	M4	M4
Cer(d42:1)_A	M4	M4	M4	M4	M4	M4
Cer(d42:1)_B	M4	M4	M4	M4	M4	M4
DG(34:1)	M1	M11	M9	M1	M1	M11
DG(34:2)	M1	M11	M9	M1	M1	M4
DG(36:2)	M8	M10	M8	M8	M8	M8
DG(38:1)_A	M8	M10	M8	M8	M8	M8
LacCer(d32:1)	M3	M3	M3	M3	M3	M3
LacCer(d42:2)	M11	M11	M11	M11	M11	M9
LPC(14:0)	M7	M7	M7	M7	M7	M7
LPC(15:0)_A	M7	M7	M7	M7	M7	M7
LPC(16:0)	M7	M7	M7	M7	M7	M7
LPC(16:1)	M7	M7	M7	M7	M7	M7
LPC(18:0)	M7	M7	M7	M7	M7	M7
LPC(18:1)	M7	M7	M7	M7	M7	M7
LPC(18:2)	M7	M7	M7	M7	M7	M7
LPC(20:3)	M7	M7	M7	M7	M7	M7
LPC(20:4)	M7	M7	M7	M7	M7	M7
LPC(22:5)	M7	M7	M7	M7	M7	M7
LPC(22:6)	M7	M7	M7	M7	M7	M7
LPC(O-16:0)	M7	M7	M7	M7	M7	M7
LPC(P-16:0)	M7	M7	M7	M7	M7	M7
PC(28:0)	M6	M6	M5	M8	M10	M5
PC(30:0)	M6	M6	M5	M8	M10	M5
PC(30:1)	M6	M6	M5	M8	M10	M5
PC(31:0)	M6	M1	M1	M6	M10	M5
PC(31:1)	M6	M6	M5	M8	M10	M5
PC(32:0)	M4	M8	M11	M4	M4	M10
PC(32:1)	M6	M6	M5	M8	M10	M5
PC(32:2)	M1	M6	M5	M6	M10	M1
PC(33:0)_A	M6	M1	M1	M6	M10	M5
PC(33:1)_A	M6	M1	M1	M6	M10	M5
PC(33:1)_B	M5	M5	M2	M5	M5	M5
PC(33:1)_C	M1	M2	M2	M1	M2	M2
PC(33:2)	M9	M9	M9	M9	M4	M9
PC(34:1)	M1	M1	M1	M6	M10	M1
PC(34:2)	M9	M9	M9	M9	M9	M9
PC(34:3)	M1	M6	M5	M6	M10	M1
PC(34:4)	M1	M6	M5	M6	M10	M1
PC(35:1)	M6	M1	M1	M6	M10	M5
PC(35:2)	M9	M9	M9	M9	M4	M9
PC(35:3)	M9	M9	M9	M9	M4	M9
PC(35:4)_A	M1	M8	M9	M1	M1	M6
PC(36:1)	M1	M1	M1	M6	M10	M1
PC(36:2)	M9	M9	M9	M9	M9	M9
PC(36:3)	M10	M6	M5	M6	M10	M1
PC(36:4)_A	M9	M9	M9	M9	M9	M9
PC(36:4)_B	M1	M8	M9	M1	M1	M6
PC(36:5)	M3	M3	M3	M3	M3	M3
PC(36:6)	M3	M3	M3	M3	M3	M3
PC(37:2)	M1	M9	M1	M1	M10	M9
PC(37:4)	M1	M8	M9	M1	M1	M6
PC(37:5)	M3	M3	M3	M3	M3	M3
PC(37:6)	M3	M3	M3	M3	M3	M3
PC(38:2)	M1	M1	M5	M6	M10	M1
PC(38:3)	M10	M6	M5	M6	M10	M1
PC(38:4)_A	M1	M8	M9	M1	M1	M6
PC(38:5)	M3	M3	M3	M3	M3	M3
PC(38:6)_A	M3	M3	M3	M3	M3	M3
PC(38:6)_B	M3	M3	M3	M3	M3	M3
PC(40:4)	M1	M8	M9	M1	M1	M6
PC(40:5)_A	M3	M3	M3	M3	M3	M3
PC(40:5)_B	M1	M8	M1	M1	M9	M10
PC(40:6)	M3	M3	M3	M3	M3	M3
PC(40:8)	M3	M3	M3	M3	M3	M3
PC(42:10)	M3	M3	M3	M3	M3	M3
PC(O-32:0)	M11	M11	M11	M11	M11	M9
PC(O-34:0)	M11	M11	M11	M11	M11	M9
PC(P-32:0)/PC(O-32:1)	M11	M11	M11	M11	M11	M9
PC(P-32:1)/PC(O-32:2)	M11	M11	M9	M11	M11	M11
PC(P-34:0)/PC(O-34:1)	M11	M11	M11	M11	M11	M9
PC(P-34:1)/PC(O-34:2)_A	M3	M11	M11	M4	M11	M11
PC(P-34:1)/PC(O-34:2)_B	M3	M11	M11	M4	M11	M11
PC(P-34:2)/PC(O-34:3)	M3	M11	M11	M4	M11	M11
PC(P-36:1)/PC(O-36:2)_A	M3	M11	M11	M4	M11	M11
PC(P-36:1)/PC(O-36:2)_B	M3	M11	M11	M4	M11	M11
PC(P-36:2)/PC(O-36:3)_A	M11	M11	M9	M11	M11	M11
PC(P-36:2)/PC(O-36:3)_B	M9	M9	M9	M9	M4	M9
PC(P-36:2)/PC(O-36:3)_C	M3	M11	M11	M4	M11	M11
PC(P-36:3)/PC(O-36:4)	M4	M8	M9	M1	M1	M6
PC(P-36:4)/PC(O-36:5)_A	M3	M3	M3	M3	M3	M3
PC(P-36:4)/PC(O-36:5)_B	M4	M8	M9	M1	M1	M6
PC(P-38:3)/PC(O-38:4)	M4	M8	M9	M1	M1	M6
PC(P-38:4)/PC(O-38:5)_A	M4	M8	M9	M1	M1	M6
PC(P-38:4)/PC(O-38:5)_B	M4	M9	M9	M9	M4	M10
PC(P-38:5)/PC(O-38:6)	M3	M3	M2	M3	M3	M3
PC(P-38:6)/PC(O-38:7)	M3	M3	M3	M3	M9	M3
PC(P-40:3)/PC(O-40:4)	M4	M8	M9	M1	M1	M6
SM(d30:1)	M4	M4	M3	M4	M4	M4
SM(d31:1)	M4	M4	M3	M4	M4	M4
SM(d32:0)	M4	M4	M4	M4	M4	M10
SM(d32:1)	M4	M4	M3	M4	M4	M4
SM(d32:2)	M4	M4	M3	M4	M4	M4
SM(d33:1)	M4	M4	M3	M4	M4	M4
SM(d34:0)	M4	M4	M4	M4	M4	M4
SM(d34:1)	M4	M4	M4	M4	M4	M4
SM(d34:2)	M9	M4	M4	M4	M4	M4
SM(d35:2)	M4	M4	M4	M4	M4	M4
SM(d36:0)	M4	M4	M4	M4	M4	M4
SM(d36:1)	M4	M4	M4	M4	M4	M4
SM(d36:2)	M9	M9	M4	M4	M4	M4
SM(d36:3)	M4	M4	M4	M4	M4	M4
SM(d37:1)	M4	M4	M4	M4	M4	M4
SM(d38:0)	M4	M4	M4	M4	M4	M4
SM(d38:1)	M4	M4	M4	M4	M4	M4
SM(d38:2)	M9	M9	M4	M4	M4	M4
SM(d39:1)	M4	M4	M4	M4	M4	M4
SM(d39:2)	M4	M4	M4	M4	M4	M4
SM(d40:0)	M4	M4	M4	M4	M4	M4
SM(d40:1)	M4	M4	M4	M4	M4	M4
SM(d40:2)	M4	M4	M4	M4	M4	M4
SM(d40:3)	M4	M4	M4	M4	M4	M4
SM(d41:1)	M4	M4	M4	M4	M4	M4
SM(d41:2)	M4	M4	M4	M4	M4	M4
SM(d41:3)	M4	M8	M9	M1	M1	M6
SM(d42:1)	M4	M4	M4	M4	M4	M4
SM(d42:2)	M4	M4	M4	M4	M4	M4
SM(d42:3)	M4	M4	M4	M4	M4	M4
SM(d43:1)	M4	M4	M4	M4	M4	M4
SM(d43:2)	M4	M4	M4	M4	M4	M10
SM(d44:1)	M5	M5	M2	M5	M5	M5
SM(d44:2)	M3	M3	M5	M3	M3	M3
TG(40:0)	M2	M2	M2	M2	M2	M2
TG(40:1)	M2	M2	M2	M2	M2	M2
TG(42:0)	M2	M2	M2	M2	M2	M2
TG(42:1)	M2	M2	M2	M2	M2	M2
TG(42:2)	M2	M2	M2	M2	M2	M2
TG(42:3)	M6	M5	M5	M5	M5	M5
TG(44:0)	M2	M2	M2	M2	M2	M2
TG(44:1)	M2	M2	M2	M2	M2	M2
TG(44:2)	M2	M2	M2	M2	M2	M2
TG(45:1)	M2	M2	M2	M2	M2	M2
TG(46:0)	M2	M2	M2	M2	M2	M2
TG(46:1)	M2	M2	M2	M2	M2	M2
TG(46:2)	M2	M2	M2	M2	M2	M2
TG(46:3)_A	M6	M5	M2	M5	M5	M10
TG(46:3)_B	M2	M2	M2	M2	M2	M2
TG(46:4)	M6	M5	M2	M5	M5	M10
TG(46:5)	M6	M5	M2	M5	M5	M10
TG(47:1)	M2	M2	M2	M2	M2	M2
TG(47:2)	M2	M2	M2	M2	M2	M2
TG(48:0)	M2	M2	M2	M2	M2	M2
TG(48:1)	M2	M2	M2	M2	M2	M2
TG(48:2)	M2	M2	M2	M2	M2	M2
TG(48:3)	M2	M2	M2	M2	M2	M2
TG(48:4)	M6	M5	M2	M5	M5	M10
TG(48:5)	M6	M5	M2	M5	M5	M10
TG(48:6)	M6	M5	M2	M5	M5	M10
TG(49:0)	M2	M2	M2	M2	M2	M2
TG(49:1)	M2	M2	M2	M2	M2	M2
TG(49:2)	M2	M2	M2	M2	M2	M2
TG(49:3)_A	M2	M2	M2	M2	M2	M2
TG(50:0)	M2	M2	M2	M2	M2	M2
TG(50:1)	M2	M2	M2	M2	M2	M2
TG(50:2)	M2	M2	M2	M2	M2	M2
TG(50:3)	M8	M10	M8	M8	M8	M8
TG(50:4)	M8	M10	M8	M8	M8	M8
TG(50:5)_B	M5	M5	M2	M5	M5	M5
TG(50:6)_B	M5	M5	M2	M5	M5	M5
TG(51:1)	M2	M2	M2	M2	M2	M2
TG(51:2)	M2	M2	M2	M2	M2	M2
TG(51:3)	M8	M10	M8	M8	M8	M8
TG(51:4)_A	M8	M10	M8	M8	M8	M8
TG(51:5)	M2	M2	M2	M2	M2	M10
TG(52:0)	M2	M2	M2	M2	M2	M2
TG(52:1)	M2	M2	M2	M2	M2	M2
TG(52:2)	M8	M10	M8	M8	M8	M8
TG(52:3)	M8	M8	M1	M1	M8	M8
TG(52:4)	M8	M8	M1	M1	M8	M8
TG(52:5)	M8	M8	M1	M1	M8	M8
TG(52:6)_A	M5	M5	M5	M5	M5	M5
TG(52:7)_A	M5	M5	M5	M5	M5	M5
TG(53:1)	M2	M2	M2	M2	M2	M2
TG(53:2)	M1	M2	M2	M1	M8	M10
TG(53:3)	M8	M10	M8	M8	M8	M8
TG(53:4)_A	M8	M10	M8	M8	M8	M8
TG(53:5)_A	M8	M10	M8	M8	M8	M8
TG(54:0)	M2	M2	M2	M2	M2	M2
TG(54:1)	M2	M2	M2	M2	M2	M2
TG(54:2)	M8	M10	M8	M8	M8	M8
TG(54:3)	M8	M8	M1	M1	M8	M8
TG(54:4)	M8	M8	M1	M1	M8	M8
TG(54:5)_A	M8	M8	M1	M1	M8	M8
TG(54:5)_B	M8	M8	M1	M1	M8	M8
TG(54:6)_A	M8	M8	M1	M1	M8	M8
TG(54:6)_B	M5	M5	M5	M5	M5	M5
TG(54:7)_A	M5	M5	M5	M5	M5	M5
TG(54:8)_A	M5	M5	M5	M5	M5	M5
TG(55:2)	M2	M2	M2	M2	M2	M2
TG(55:4)	M1	M8	M1	M1	M9	M10
TG(56:0)	M2	M2	M2	M2	M2	M2
TG(56:1)_B	M1	M2	M2	M1	M2	M10
TG(56:2)	M1	M2	M8	M1	M8	M10
TG(56:3)_B	M5	M5	M8	M8	M5	M5
TG(56:6)	M5	M5	M5	M5	M5	M5
TG(56:7)	M5	M5	M5	M5	M5	M5
TG(56:8)	M5	M5	M5	M5	M5	M5
TG(56:9)	M5	M5	M5	M5	M5	M5
TG(58:1)	M1	M2	M2	M1	M2	M10
TG(58:10)	M5	M5	M5	M5	M5	M5
TG(58:11)	M5	M5	M5	M5	M5	M5
TG(58:2)	M1	M2	M8	M1	M8	M10
TG(58:3)	M1	M2	M8	M1	M8	M10
TG(58:4)	M5	M5	M8	M8	M5	M5
PA(34:2)	M9	M9	M9	M9	M9	M9
PA(O-35:1)	M4	M4	M3	M4	M4	M4
PA(O-38:2)	M9	M9	M4	M4	M4	M4
PA(P-38:2)	M4	M4	M4	M4	M4	M4
PE(34:0)	M4	M8	M11	M4	M4	M10
PE(34:1)	M6	M6	M5	M8	M10	M5
PE(35:0)	M6	M1	M1	M6	M10	M5
PE(35:1)	M6	M1	M1	M6	M10	M5
PE(35:2)	M9	M9	M9	M9	M4	M9
PE(36:0)	M1	M8	M1	M1	M9	M10
PE(36:1)	M1	M1	M1	M6	M10	M1
PE(36:2)_A	M9	M9	M9	M9	M9	M9
PE(36:2)_B	M5	M2	M2	M5	M8	M10
PE(36:3)_A	M1	M6	M5	M6	M10	M1
PE(36:3)_B	M5	M2	M2	M5	M8	M10
PE(36:3)_C	M1	M6	M5	M6	M10	M1
PE(36:3)_D	M5	M2	M2	M5	M8	M10
PE(36:4)	M5	M5	M2	M5	M5	M5
PE(38:1)	M1	M1	M1	M6	M10	M1
PE(38:2)	M9	M9	M9	M9	M9	M9
PE(38:3)	M10	M6	M5	M6	M10	M1
PE(38:4)	M1	M8	M9	M1	M1	M6
PE(38:5)	M3	M3	M3	M3	M3	M3
PE(38:6)	M3	M3	M2	M3	M3	M3
PE(40:4)	M1	M8	M9	M1	M1	M6
PE(40:5)	M3	M3	M3	M3	M3	M3
PE(40:6)	M3	M3	M3	M3	M3	M3
PE(40:7)	M3	M3	M3	M3	M3	M3
PE(42:5)	M3	M3	M3	M3	M3	M3
PE(42:7)	M1	M8	M1	M1	M9	M10
PE(O-34:1)/PE(P-34:0)	M1	M8	M1	M1	M9	M10
PE(O-36:0)	M11	M11	M11	M11	M11	M11
PE(O-36:1)/PE(P-36:0)	M11	M11	M11	M11	M11	M9
PE(O-36:2)	M3	M11	M11	M4	M11	M11
PE(O-36:2)/PE(P-36:1)	M11	M9	M9	M11	M11	M4
PE(O-36:3)	M3	M11	M11	M4	M11	M11
PE(O-36:3)/PE(P-36:2)	M11	M9	M9	M11	M11	M4
PE(O-36:4)/PE(P-36:3)	M11	M9	M9	M11	M11	M4
PE(O-36:5)/PE(P-36:4)	M1	M11	M9	M1	M1	M11
PE(O-38:4)/PE(P-38:3)	M4	M8	M9	M1	M1	M6
PE(O-40:4)/PE(P-40:3)	M4	M8	M9	M1	M1	M6
PE(O-40:5)/PE(P-40:4)	M4	M8	M11	M4	M4	M10
PE(O-40:6)/PE(P-40:5)	M1	M8	M1	M1	M9	M10
PE(O-40:7)/PE(P-40:6)	M3	M3	M3	M3	M3	M3
PE(O-42:6)	M1	M1	M1	M6	M10	M1
PE(O-44:6)/PE(P-44:5)	M1	M1	M1	M6	M10	M1
PE(O-44:7)/PE(P-44:6)	M9	M9	M9	M9	M9	M9
PE(P-36:1)	M11	M9	M9	M11	M11	M4
PE(P-36:2)	M11	M9	M9	M11	M11	M4
PE(P-41:0)	M3	M3	M3	M3	M3	M3
PE(P-42:6)/PE(O-42:7)	M9	M9	M9	M9	M9	M9
PI(32:1)	M6	M6	M5	M8	M10	M5
PI(34:1)	M10	M10	M1	M1	M10	M10
PI(34:2)	M10	M10	M1	M1	M10	M10
PI(36:1)	M10	M10	M1	M1	M10	M10
PI(36:2)	M10	M10	M1	M1	M10	M10
PI(36:3)	M10	M10	M1	M1	M10	M10
PI(36:4)	M10	M10	M1	M1	M10	M10
PI(37:4)	M10	M10	M1	M1	M10	M10
PI(38:2)	M10	M10	M1	M1	M10	M10
PI(38:3)	M10	M10	M1	M1	M10	M10
PI(38:4)	M10	M10	M1	M1	M10	M10
PI(38:5)	M10	M10	M1	M1	M10	M10
PI(38:6)	M10	M10	M1	M1	M10	M10
