# Supplementary material for: Lipid profiling reveals unsaturated lipid reduction in women with Alzheimer's disease
Source: Alzheimers Dement. 2025 Aug 20;21(8):e70512. doi: 10.1002/alz.70512 (PMC12365783; doi:10.1002/alz.70512)
Supplement: Supplementary file 8 — Supporting Information [file ALZ-21-e70512-s009.xlsx]

## Sheet: Sup. Table 4
Suplementary Table 4 - Individual lipid Regression
Linear regression models of AD status to individual lipid molecules
Estimate	StdError	Pval	PvalFDR	Lipid	Outcome	Model
-0.0899636	0.397541	0.820968	0.909171	Cer(d42:0)	AD	AD_CTL ~ Cerd420
0.434662	0.466131	0.351083	0.581883	Cer(d42:1)_A	AD	AD_CTL ~ Cerd421_A
0.764448	0.436314	0.0797639	0.222674	Cer(d42:1)_B	AD	AD_CTL ~ Cerd421_B
-0.286738	0.371393	0.440078	0.662589	DG(34:1)	AD	AD_CTL ~ DG341
-1.65544	0.444718	0.000197296	0.00330471	DG(34:2)	AD	AD_CTL ~ DG342
-0.0119923	0.202036	0.952667	0.967102	DG(36:2)	AD	AD_CTL ~ DG362
1.04786	0.384326	0.00640149	0.0439898	DG(38:1)_A	AD	AD_CTL ~ DG381_A
-1.26446	0.42115	0.00267856	0.0262489	LacCer(d32:1)	AD	AD_CTL ~ LacCerd321
1.89591	0.58231	0.00113056	0.0144281	LacCer(d42:2)	AD	AD_CTL ~ LacCerd422
0.151824	0.357823	0.671347	0.825326	LPC(14:0)	AD	AD_CTL ~ LPC140
0.718158	0.367537	0.0507044	0.165717	LPC(15:0)_A	AD	AD_CTL ~ LPC150_A
0.346457	0.506102	0.493622	0.715085	LPC(16:0)	AD	AD_CTL ~ LPC160
0.80319	0.443729	0.0702813	0.201418	LPC(16:1)	AD	AD_CTL ~ LPC161
1.18793	0.476005	0.0125737	0.0673951	LPC(18:0)	AD	AD_CTL ~ LPC180
0.744915	0.584252	0.202313	0.420309	LPC(18:1)	AD	AD_CTL ~ LPC181
-0.355264	0.473567	0.453142	0.673437	LPC(18:2)	AD	AD_CTL ~ LPC182
0.556204	0.378905	0.142124	0.331211	LPC(20:3)	AD	AD_CTL ~ LPC203
0.422529	0.413094	0.306384	0.536673	LPC(20:4)	AD	AD_CTL ~ LPC204
0.217575	0.370245	0.556765	0.749814	LPC(22:5)	AD	AD_CTL ~ LPC225
-0.0768667	0.382677	0.840803	0.915997	LPC(22:6)	AD	AD_CTL ~ LPC226
1.41334	0.500142	0.00471516	0.0371665	LPC(O-16:0)	AD	AD_CTL ~ LPCO160
0.933411	0.507243	0.065744	0.197971	LPC(P-16:0)	AD	AD_CTL ~ LPCP160
0.218509	0.211012	0.300422	0.533199	PC(28:0)	AD	AD_CTL ~ PC280
-0.212987	0.35628	0.549968	0.744402	PC(30:0)	AD	AD_CTL ~ PC300
0.0773275	0.251046	0.758066	0.873217	PC(30:1)	AD	AD_CTL ~ PC301
0.1182	0.293746	0.687399	0.829833	PC(31:0)	AD	AD_CTL ~ PC310
0.130961	0.248636	0.598389	0.771001	PC(31:1)	AD	AD_CTL ~ PC311
1.58421	0.769444	0.0395037	0.1417	PC(32:0)	AD	AD_CTL ~ PC320
0.105222	0.386304	0.785329	0.886731	PC(32:1)	AD	AD_CTL ~ PC321
0.656478	0.427568	0.124691	0.321319	PC(32:2)	AD	AD_CTL ~ PC322
-0.0837186	0.333601	0.80185	0.891683	PC(33:0)_A	AD	AD_CTL ~ PC330_A
0.69568	0.530579	0.1898	0.410212	PC(33:1)_A	AD	AD_CTL ~ PC331_A
-0.17618	0.15193	0.246205	0.471082	PC(33:1)_B	AD	AD_CTL ~ PC331_B
-0.30207	0.234369	0.197444	0.415622	PC(33:1)_C	AD	AD_CTL ~ PC331_C
1.02835	0.497437	0.0387054	0.1417	PC(33:2)	AD	AD_CTL ~ PC332
1.41756	0.760405	0.0622906	0.194115	PC(34:1)	AD	AD_CTL ~ PC341
1.52365	1.02107	0.135646	0.324428	PC(34:2)	AD	AD_CTL ~ PC342
0.992162	0.533875	0.0631096	0.194407	PC(34:3)	AD	AD_CTL ~ PC343
-0.11309	0.373024	0.76176	0.873217	PC(34:4)	AD	AD_CTL ~ PC344
0.694404	0.576092	0.228061	0.456121	PC(35:1)	AD	AD_CTL ~ PC351
0.274259	0.492747	0.577806	0.755376	PC(35:2)	AD	AD_CTL ~ PC352
0.561726	0.585101	0.33703	0.575312	PC(35:3)	AD	AD_CTL ~ PC353
0.270093	0.473638	0.568507	0.752069	PC(35:4)_A	AD	AD_CTL ~ PC354_A
0.289939	0.581299	0.617936	0.778328	PC(36:1)	AD	AD_CTL ~ PC361
0.0574087	0.816328	0.943935	0.966739	PC(36:2)	AD	AD_CTL ~ PC362
1.41232	0.839103	0.0923492	0.25515	PC(36:3)	AD	AD_CTL ~ PC363
0.326885	0.494705	0.508761	0.721417	PC(36:4)_A	AD	AD_CTL ~ PC364_A
-0.0202226	0.804853	0.979955	0.982849	PC(36:4)_B	AD	AD_CTL ~ PC364_B
-1.50532	0.322315	3.00718e-06	0.000268641	PC(36:5)	AD	AD_CTL ~ PC365
-0.826577	0.284259	0.00363943	0.0325122	PC(36:6)	AD	AD_CTL ~ PC366
-0.466785	0.352506	0.18544	0.404049	PC(37:2)	AD	AD_CTL ~ PC372
-0.0223423	0.362708	0.950882	0.967102	PC(37:4)	AD	AD_CTL ~ PC374
-1.72272	0.415449	3.37366e-05	0.00113018	PC(37:5)	AD	AD_CTL ~ PC375
-0.481538	0.390792	0.21787	0.445663	PC(37:6)	AD	AD_CTL ~ PC376
0.172215	0.638952	0.787523	0.886731	PC(38:2)	AD	AD_CTL ~ PC382
0.0410939	0.496173	0.933993	0.966251	PC(38:3)	AD	AD_CTL ~ PC383
-0.110563	0.621511	0.858806	0.928065	PC(38:4)_A	AD	AD_CTL ~ PC384_A
-1.9684	0.749177	0.00860374	0.0522932	PC(38:5)	AD	AD_CTL ~ PC385
-1.05898	0.689522	0.124583	0.321319	PC(38:6)_A	AD	AD_CTL ~ PC386_A
-1.03639	0.688598	0.132304	0.322341	PC(38:6)_B	AD	AD_CTL ~ PC386_B
0.73268	0.352553	0.0376897	0.1417	PC(40:4)	AD	AD_CTL ~ PC404
-1.12734	0.456143	0.0134562	0.0707112	PC(40:5)_A	AD	AD_CTL ~ PC405_A
-0.448059	0.596388	0.45248	0.673437	PC(40:5)_B	AD	AD_CTL ~ PC405_B
-1.41122	0.438777	0.00129874	0.015821	PC(40:6)	AD	AD_CTL ~ PC406
0.10025	0.477473	0.8337	0.911966	PC(40:8)	AD	AD_CTL ~ PC408
-0.468788	0.362108	0.195455	0.415622	PC(42:10)	AD	AD_CTL ~ PC4210
2.92566	0.77552	0.000161609	0.00288742	PC(O-32:0)	AD	AD_CTL ~ PCO320
2.425	0.571025	2.16888e-05	0.000968765	PC(O-34:0)	AD	AD_CTL ~ PCO340
1.85643	0.740665	0.0121953	0.0667009	PC(P-32:0)/PC(O-32:1)	AD	AD_CTL ~ PCP320PCO321
0.1496	0.263127	0.569664	0.752069	PC(P-32:1)/PC(O-32:2)	AD	AD_CTL ~ PCP321PCO322
1.98027	0.705737	0.00501668	0.0384134	PC(P-34:0)/PC(O-34:1)	AD	AD_CTL ~ PCP340PCO341
0.960006	0.51097	0.0602728	0.192299	PC(P-34:1)/PC(O-34:2)_A	AD	AD_CTL ~ PCP341PCO342_A
1.30622	0.633614	0.0392523	0.1417	PC(P-34:1)/PC(O-34:2)_B	AD	AD_CTL ~ PCP341PCO342_B
0.567663	0.531355	0.285371	0.516752	PC(P-34:2)/PC(O-34:3)	AD	AD_CTL ~ PCP342PCO343
1.34291	0.486137	0.00573757	0.042713	PC(P-36:1)/PC(O-36:2)_A	AD	AD_CTL ~ PCP361PCO362_A
0.683606	0.26249	0.00920589	0.0536343	PC(P-36:1)/PC(O-36:2)_B	AD	AD_CTL ~ PCP361PCO362_B
0.966637	0.453547	0.0330656	0.132262	PC(P-36:2)/PC(O-36:3)_A	AD	AD_CTL ~ PCP362PCO363_A
0.28438	0.331212	0.390558	0.612103	PC(P-36:2)/PC(O-36:3)_B	AD	AD_CTL ~ PCP362PCO363_B
1.2908	0.53127	0.0151137	0.0764241	PC(P-36:2)/PC(O-36:3)_C	AD	AD_CTL ~ PCP362PCO363_C
1.02711	0.47974	0.0322769	0.131064	PC(P-36:3)/PC(O-36:4)	AD	AD_CTL ~ PCP363PCO364
-1.5592	0.352821	9.90484e-06	0.000530899	PC(P-36:4)/PC(O-36:5)_A	AD	AD_CTL ~ PCP364PCO365_A
0.564289	0.615161	0.358984	0.581883	PC(P-36:4)/PC(O-36:5)_B	AD	AD_CTL ~ PCP364PCO365_B
1.87911	0.61063	0.00208869	0.0215296	PC(P-38:3)/PC(O-38:4)	AD	AD_CTL ~ PCP383PCO384
1.48271	0.640004	0.0205192	0.094813	PC(P-38:4)/PC(O-38:5)_A	AD	AD_CTL ~ PCP384PCO385_A
0.109624	0.249647	0.660577	0.823417	PC(P-38:4)/PC(O-38:5)_B	AD	AD_CTL ~ PCP384PCO385_B
-0.663776	0.241241	0.0059322	0.0429684	PC(P-38:5)/PC(O-38:6)	AD	AD_CTL ~ PCP385PCO386
-0.337721	0.209718	0.107321	0.28762	PC(P-38:6)/PC(O-38:7)	AD	AD_CTL ~ PCP386PCO387
1.20341	0.47586	0.0114417	0.0652422	PC(P-40:3)/PC(O-40:4)	AD	AD_CTL ~ PCP403PCO404
-0.30374	0.36142	0.40068	0.618989	SM(d30:1)	AD	AD_CTL ~ SMd301
-0.532274	0.357749	0.136792	0.324428	SM(d31:1)	AD	AD_CTL ~ SMd311
0.248784	0.384406	0.517509	0.723214	SM(d32:0)	AD	AD_CTL ~ SMd320
0.308461	0.603121	0.609042	0.777253	SM(d32:1)	AD	AD_CTL ~ SMd321
-0.14121	0.406555	0.728342	0.859037	SM(d32:2)	AD	AD_CTL ~ SMd322
0.655605	0.659918	0.320484	0.550575	SM(d33:1)	AD	AD_CTL ~ SMd331
2.21502	0.836002	0.00806018	0.0502356	SM(d34:0)	AD	AD_CTL ~ SMd340
3.48852	0.920851	0.000151641	0.00288742	SM(d34:1)	AD	AD_CTL ~ SMd341
1.80259	0.547956	0.00100307	0.0134411	SM(d34:2)	AD	AD_CTL ~ SMd342
0.482717	0.485454	0.320046	0.550575	SM(d35:2)	AD	AD_CTL ~ SMd352
0.49561	0.564025	0.379563	0.59837	SM(d36:0)	AD	AD_CTL ~ SMd360
1.49727	0.660396	0.0233762	0.104339	SM(d36:1)	AD	AD_CTL ~ SMd361
1.54997	0.685476	0.0237489	0.104339	SM(d36:2)	AD	AD_CTL ~ SMd362
1.52541	0.486739	0.00172483	0.0194686	SM(d36:3)	AD	AD_CTL ~ SMd363
-0.0933941	0.642798	0.88448	0.940637	SM(d37:1)	AD	AD_CTL ~ SMd371
0.109271	0.63195	0.862721	0.928551	SM(d38:0)	AD	AD_CTL ~ SMd380
0.238341	0.632599	0.706348	0.845095	SM(d38:1)	AD	AD_CTL ~ SMd381
1.57317	0.686425	0.0219152	0.0995468	SM(d38:2)	AD	AD_CTL ~ SMd382
-1.03224	0.501738	0.0396549	0.1417	SM(d39:1)	AD	AD_CTL ~ SMd391
0.346374	0.492496	0.481867	0.70185	SM(d39:2)	AD	AD_CTL ~ SMd392
-0.0695173	0.562702	0.901678	0.943944	SM(d40:0)	AD	AD_CTL ~ SMd400
0.298541	0.599673	0.618597	0.778328	SM(d40:1)	AD	AD_CTL ~ SMd401
-0.110018	0.686068	0.872597	0.931698	SM(d40:2)	AD	AD_CTL ~ SMd402
0.429322	0.35238	0.223091	0.449537	SM(d40:3)	AD	AD_CTL ~ SMd403
-0.146902	0.464767	0.751945	0.873217	SM(d41:1)	AD	AD_CTL ~ SMd411
-0.189665	0.551302	0.730823	0.859037	SM(d41:2)	AD	AD_CTL ~ SMd412
1.50163	0.639777	0.0189197	0.0889558	SM(d41:3)	AD	AD_CTL ~ SMd413
0.225044	0.476064	0.636414	0.797005	SM(d42:1)	AD	AD_CTL ~ SMd421
1.46544	0.705195	0.0377039	0.1417	SM(d42:2)	AD	AD_CTL ~ SMd422
1.40028	0.67187	0.0371464	0.1417	SM(d42:3)	AD	AD_CTL ~ SMd423
-0.910226	0.468659	0.0521137	0.168271	SM(d43:1)	AD	AD_CTL ~ SMd431
-0.919269	0.462038	0.0466353	0.160234	SM(d43:2)	AD	AD_CTL ~ SMd432
-0.725267	0.334737	0.0302592	0.124761	SM(d44:1)	AD	AD_CTL ~ SMd441
-0.73298	0.366446	0.0454742	0.158274	SM(d44:2)	AD	AD_CTL ~ SMd442
-0.115982	0.106004	0.273898	0.502771	TG(40:0)	AD	AD_CTL ~ TG400
-0.111938	0.0859658	0.192874	0.413522	TG(40:1)	AD	AD_CTL ~ TG401
-0.135444	0.119115	0.255502	0.482216	TG(42:0)	AD	AD_CTL ~ TG420
-0.147542	0.10908	0.17618	0.390217	TG(42:1)	AD	AD_CTL ~ TG421
-0.167858	0.103657	0.105372	0.285248	TG(42:2)	AD	AD_CTL ~ TG422
-0.103058	0.388458	0.790778	0.886731	TG(42:3)	AD	AD_CTL ~ TG423
-0.151798	0.136336	0.265532	0.494185	TG(44:0)	AD	AD_CTL ~ TG440
-0.148808	0.141747	0.293801	0.524924	TG(44:1)	AD	AD_CTL ~ TG441
-0.130736	0.127431	0.30492	0.536673	TG(44:2)	AD	AD_CTL ~ TG442
-0.140974	0.132674	0.287982	0.51798	TG(45:1)	AD	AD_CTL ~ TG451
-0.229028	0.158482	0.148421	0.342205	TG(46:0)	AD	AD_CTL ~ TG460
-0.164132	0.177592	0.355378	0.581883	TG(46:1)	AD	AD_CTL ~ TG461
-0.175264	0.186136	0.346402	0.581883	TG(46:2)	AD	AD_CTL ~ TG462
-0.511287	0.436093	0.241026	0.470801	TG(46:3)_A	AD	AD_CTL ~ TG463_A
-0.206218	0.167951	0.219506	0.445663	TG(46:3)_B	AD	AD_CTL ~ TG463_B
0.0672048	0.531573	0.899395	0.943944	TG(46:4)	AD	AD_CTL ~ TG464
-0.353981	0.571316	0.535528	0.736008	TG(46:5)	AD	AD_CTL ~ TG465
-0.151258	0.178833	0.397661	0.618989	TG(47:1)	AD	AD_CTL ~ TG471
-0.167324	0.183784	0.362591	0.581883	TG(47:2)	AD	AD_CTL ~ TG472
-0.207783	0.188629	0.27066	0.500254	TG(48:0)	AD	AD_CTL ~ TG480
-0.173644	0.208779	0.405572	0.618989	TG(48:1)	AD	AD_CTL ~ TG481
-0.143018	0.236708	0.545712	0.742391	TG(48:2)	AD	AD_CTL ~ TG482
-0.167324	0.23536	0.477129	0.698746	TG(48:3)	AD	AD_CTL ~ TG483
-0.137734	0.455645	0.762436	0.873217	TG(48:4)	AD	AD_CTL ~ TG484
0.841171	0.628384	0.180692	0.39693	TG(48:5)	AD	AD_CTL ~ TG485
0.847294	0.587717	0.149395	0.342205	TG(48:6)	AD	AD_CTL ~ TG486
-0.167329	0.180462	0.35381	0.581883	TG(49:0)	AD	AD_CTL ~ TG490
-0.0970606	0.240913	0.687031	0.829833	TG(49:1)	AD	AD_CTL ~ TG491
-0.0616377	0.284751	0.828628	0.910132	TG(49:2)	AD	AD_CTL ~ TG492
-0.109147	0.297595	0.713797	0.846449	TG(49:3)_A	AD	AD_CTL ~ TG493_A
-0.210385	0.180651	0.244184	0.470801	TG(50:0)	AD	AD_CTL ~ TG500
0.0247471	0.256243	0.923063	0.95884	TG(50:1)	AD	AD_CTL ~ TG501
0.0416419	0.306755	0.892019	0.943944	TG(50:2)	AD	AD_CTL ~ TG502
0.0575729	0.32199	0.858092	0.928065	TG(50:3)	AD	AD_CTL ~ TG503
-0.1612	0.288744	0.576655	0.755376	TG(50:4)	AD	AD_CTL ~ TG504
-0.48662	0.241901	0.0442572	0.156065	TG(50:5)_B	AD	AD_CTL ~ TG505_B
-0.65636	0.21992	0.00284012	0.0262489	TG(50:6)_B	AD	AD_CTL ~ TG506_B
-0.102928	0.250001	0.68055	0.829034	TG(51:1)	AD	AD_CTL ~ TG511
-0.0955975	0.337595	0.777045	0.882407	TG(51:2)	AD	AD_CTL ~ TG512
-0.0197982	0.382345	0.958703	0.969556	TG(51:3)	AD	AD_CTL ~ TG513
-0.131273	0.330816	0.691503	0.831044	TG(51:4)_A	AD	AD_CTL ~ TG514_A
-0.177424	0.414627	0.668714	0.825326	TG(51:5)	AD	AD_CTL ~ TG515
-0.296716	0.164136	0.0706466	0.201418	TG(52:0)	AD	AD_CTL ~ TG520
-0.142655	0.222176	0.520822	0.723214	TG(52:1)	AD	AD_CTL ~ TG521
0.181647	0.352042	0.605867	0.776901	TG(52:2)	AD	AD_CTL ~ TG522
0.200535	0.37583	0.593633	0.768568	TG(52:3)	AD	AD_CTL ~ TG523
0.0765248	0.346483	0.8252	0.910097	TG(52:4)	AD	AD_CTL ~ TG524
-0.278249	0.310006	0.369421	0.585828	TG(52:5)	AD	AD_CTL ~ TG525
-0.698118	0.259885	0.0072257	0.0472314	TG(52:6)_A	AD	AD_CTL ~ TG526_A
-0.787454	0.207865	0.000151689	0.00288742	TG(52:7)_A	AD	AD_CTL ~ TG527_A
-0.137898	0.188565	0.464595	0.684128	TG(53:1)	AD	AD_CTL ~ TG531
-0.0760202	0.301675	0.801046	0.891683	TG(53:2)	AD	AD_CTL ~ TG532
-0.132187	0.317869	0.677516	0.829034	TG(53:3)	AD	AD_CTL ~ TG533
-0.289324	0.321928	0.368801	0.585828	TG(53:4)_A	AD	AD_CTL ~ TG534_A
-0.547243	0.295702	0.0642183	0.195574	TG(53:5)_A	AD	AD_CTL ~ TG535_A
-0.33459	0.152499	0.0282318	0.118221	TG(54:0)	AD	AD_CTL ~ TG540
-0.308578	0.20588	0.133919	0.323336	TG(54:1)	AD	AD_CTL ~ TG541
-0.121416	0.279421	0.663905	0.823734	TG(54:2)	AD	AD_CTL ~ TG542
0.0533398	0.3326	0.872588	0.931698	TG(54:3)	AD	AD_CTL ~ TG543
0.0422047	0.338751	0.900849	0.943944	TG(54:4)	AD	AD_CTL ~ TG544
-0.194128	0.319125	0.542981	0.742391	TG(54:5)_A	AD	AD_CTL ~ TG545_A
-0.222832	0.332942	0.503316	0.721417	TG(54:5)_B	AD	AD_CTL ~ TG545_B
-0.376763	0.242839	0.120784	0.317355	TG(54:6)_A	AD	AD_CTL ~ TG546_A
-0.784159	0.322171	0.0149337	0.0764241	TG(54:6)_B	AD	AD_CTL ~ TG546_B
-0.971863	0.263682	0.000228044	0.00359505	TG(54:7)_A	AD	AD_CTL ~ TG547_A
-0.880096	0.217372	5.1479e-05	0.00153293	TG(54:8)_A	AD	AD_CTL ~ TG548_A
-0.325312	0.279266	0.244066	0.470801	TG(55:2)	AD	AD_CTL ~ TG552
0.432006	0.151132	0.00425684	0.0356511	TG(55:4)	AD	AD_CTL ~ TG554
-0.318268	0.150317	0.0342326	0.134917	TG(56:0)	AD	AD_CTL ~ TG560
-0.492449	0.183194	0.00718537	0.0472314	TG(56:1)_B	AD	AD_CTL ~ TG561_B
-0.58032	0.243239	0.0170421	0.0845793	TG(56:2)	AD	AD_CTL ~ TG562
-0.329304	0.328708	0.316434	0.550575	TG(56:3)_B	AD	AD_CTL ~ TG563_B
-0.721276	0.365951	0.0487281	0.161468	TG(56:6)	AD	AD_CTL ~ TG566
-1.18398	0.32688	0.000292254	0.00435133	TG(56:7)	AD	AD_CTL ~ TG567
-1.0562	0.277298	0.000139593	0.00288742	TG(56:8)	AD	AD_CTL ~ TG568
-0.995286	0.238765	3.06653e-05	0.00113018	TG(56:9)	AD	AD_CTL ~ TG569
-0.482305	0.184052	0.00878057	0.0522932	TG(58:1)	AD	AD_CTL ~ TG581
-1.10464	0.249805	9.77939e-06	0.000530899	TG(58:10)	AD	AD_CTL ~ TG5810
-0.859981	0.171709	5.48962e-07	7.35609e-05	TG(58:11)	AD	AD_CTL ~ TG5811
-0.610853	0.196894	0.00191926	0.0205745	TG(58:2)	AD	AD_CTL ~ TG582
-0.574059	0.210448	0.0063759	0.0439898	TG(58:3)	AD	AD_CTL ~ TG583
-0.669858	0.26661	0.0119878	0.0667009	TG(58:4)	AD	AD_CTL ~ TG584
0.858408	0.626686	0.170763	0.384575	PA(34:2)	AD	AD_CTL ~ PA342
0.273875	0.474467	0.563787	0.752069	PA(O-35:1)	AD	AD_CTL ~ PAO351
1.5544	0.538557	0.00389885	0.0337062	PA(O-38:2)	AD	AD_CTL ~ PAO382
0.911859	0.383767	0.017498	0.0848382	PA(P-38:2)	AD	AD_CTL ~ PAP382
1.8339	0.930762	0.0488019	0.161468	PE(34:0)	AD	AD_CTL ~ PE340
0.151622	0.408901	0.710784	0.846449	PE(34:1)	AD	AD_CTL ~ PE341
0.227025	0.452373	0.61577	0.778328	PE(35:0)	AD	AD_CTL ~ PE350
0.6421	0.499371	0.198506	0.415622	PE(35:1)	AD	AD_CTL ~ PE351
0.810076	0.452304	0.0732932	0.206764	PE(35:2)	AD	AD_CTL ~ PE352
-1.48675	2.59201	0.566245	0.752069	PE(36:0)	AD	AD_CTL ~ PE360
1.39517	0.767793	0.0691993	0.201418	PE(36:1)	AD	AD_CTL ~ PE361
1.31738	0.88988	0.138766	0.326222	PE(36:2)_A	AD	AD_CTL ~ PE362_A
0.0132123	0.3386	0.968874	0.976159	PE(36:2)_B	AD	AD_CTL ~ PE362_B
0.513962	0.555161	0.354556	0.581883	PE(36:3)_A	AD	AD_CTL ~ PE363_A
0.0896223	0.292724	0.759478	0.873217	PE(36:3)_B	AD	AD_CTL ~ PE363_B
0.510202	0.555111	0.358044	0.581883	PE(36:3)_C	AD	AD_CTL ~ PE363_C
0.206712	0.311946	0.507553	0.721417	PE(36:3)_D	AD	AD_CTL ~ PE363_D
1.28088	0.388686	0.000982811	0.0134411	PE(36:4)	AD	AD_CTL ~ PE364
0.346235	0.628225	0.581543	0.75657	PE(38:1)	AD	AD_CTL ~ PE381
0.237812	0.837526	0.776452	0.882407	PE(38:2)	AD	AD_CTL ~ PE382
1.6949	0.927137	0.0675343	0.201102	PE(38:3)	AD	AD_CTL ~ PE383
0.0463692	0.673321	0.945096	0.966739	PE(38:4)	AD	AD_CTL ~ PE384
-1.70138	0.329405	2.40422e-07	6.44332e-05	PE(38:5)	AD	AD_CTL ~ PE385
0.238811	0.319522	0.454821	0.673437	PE(38:6)	AD	AD_CTL ~ PE386
-0.241358	0.720933	0.737787	0.863437	PE(40:4)	AD	AD_CTL ~ PE404
-2.2398	0.750477	0.00284036	0.0262489	PE(40:5)	AD	AD_CTL ~ PE405
-1.5711	0.662556	0.0177274	0.0848382	PE(40:6)	AD	AD_CTL ~ PE406
-1.55456	0.39846	9.56254e-05	0.00232978	PE(40:7)	AD	AD_CTL ~ PE407
-0.880926	0.550675	0.109661	0.290981	PE(42:5)	AD	AD_CTL ~ PE425
-0.387652	0.207905	0.062243	0.194115	PE(42:7)	AD	AD_CTL ~ PE427
-0.356178	0.329064	0.279075	0.508791	PE(O-34:1)/PE(P-34:0)	AD	AD_CTL ~ PEO341PEP340
0.798882	0.524338	0.127609	0.321336	PE(O-36:0)	AD	AD_CTL ~ PEO360
2.63055	0.840222	0.00174346	0.0194686	PE(O-36:1)/PE(P-36:0)	AD	AD_CTL ~ PEO361PEP360
1.58792	0.59373	0.0074846	0.0477589	PE(O-36:2)	AD	AD_CTL ~ PEO362
0.541267	0.462921	0.242306	0.470801	PE(O-36:2)/PE(P-36:1)	AD	AD_CTL ~ PEO362PEP361
0.603387	0.522142	0.247846	0.471082	PE(O-36:3)	AD	AD_CTL ~ PEO363
0.63147	0.416909	0.129862	0.322251	PE(O-36:3)/PE(P-36:2)	AD	AD_CTL ~ PEO363PEP362
0.36935	0.458899	0.4209	0.637296	PE(O-36:4)/PE(P-36:3)	AD	AD_CTL ~ PEO364PEP363
-0.369518	0.444362	0.405651	0.618989	PE(O-36:5)/PE(P-36:4)	AD	AD_CTL ~ PEO365PEP364
1.10743	0.499287	0.0265533	0.114779	PE(O-38:4)/PE(P-38:3)	AD	AD_CTL ~ PEO384PEP383
2.16498	0.552939	9.02556e-05	0.00232978	PE(O-40:4)/PE(P-40:3)	AD	AD_CTL ~ PEO404PEP403
1.37827	0.913811	0.131486	0.322341	PE(O-40:5)/PE(P-40:4)	AD	AD_CTL ~ PEO405PEP404
-1.77321	0.625394	0.00457751	0.0371665	PE(O-40:6)/PE(P-40:5)	AD	AD_CTL ~ PEO406PEP405
-0.839476	0.42494	0.0482098	0.161468	PE(O-40:7)/PE(P-40:6)	AD	AD_CTL ~ PEO407PEP406
0.678754	0.744736	0.362083	0.581883	PE(O-42:6)	AD	AD_CTL ~ PEO426
-0.061665	0.630672	0.92211	0.95884	PE(O-44:6)/PE(P-44:5)	AD	AD_CTL ~ PEO446PEP445
-0.539444	0.837064	0.519285	0.723214	PE(O-44:7)/PE(P-44:6)	AD	AD_CTL ~ PEO447PEP446
0.540619	0.462957	0.242906	0.470801	PE(P-36:1)	AD	AD_CTL ~ PEP361
0.634926	0.417478	0.128295	0.321336	PE(P-36:2)	AD	AD_CTL ~ PEP362
0.0557292	0.709668	0.937408	0.966251	PE(P-41:0)	AD	AD_CTL ~ PEP410
0.582002	0.879322	0.508051	0.721417	PE(P-42:6)/PE(O-42:7)	AD	AD_CTL ~ PEP426PEO427
-0.00431371	0.200665	0.982849	0.982849	PI(32:1)	AD	AD_CTL ~ PI321
0.554445	0.363952	0.127658	0.321336	PI(34:1)	AD	AD_CTL ~ PI341
0.429651	0.347799	0.216703	0.445663	PI(34:2)	AD	AD_CTL ~ PI342
0.346833	0.417837	0.406501	0.618989	PI(36:1)	AD	AD_CTL ~ PI361
0.663771	0.462218	0.150986	0.342917	PI(36:2)	AD	AD_CTL ~ PI362
0.722485	0.399364	0.0704373	0.201418	PI(36:3)	AD	AD_CTL ~ PI363
0.408177	0.428689	0.34102	0.578438	PI(36:4)	AD	AD_CTL ~ PI364
-0.339303	0.534181	0.525309	0.725684	PI(37:4)	AD	AD_CTL ~ PI374
0.52697	0.387181	0.1735	0.387484	PI(38:2)	AD	AD_CTL ~ PI382
1.05085	0.477574	0.0277786	0.118169	PI(38:3)	AD	AD_CTL ~ PI383
0.902574	0.540325	0.0948351	0.259345	PI(38:4)	AD	AD_CTL ~ PI384
0.294833	0.450846	0.51314	0.723214	PI(38:5)	AD	AD_CTL ~ PI385
-0.406928	0.361423	0.260207	0.48766	PI(38:6)	AD	AD_CTL ~ PI386
0.0530808	0.493547	0.914353	0.963633	Cer(d42:0)	AD Adjusted	AD_CTL ~ Cerd420 + Sex + e4_c + Site + Age
0.538937	0.603939	0.372195	0.617739	Cer(d42:1)_A	AD Adjusted	AD_CTL ~ Cerd421_A + Sex + e4_c + Site + Age
1.38041	0.560983	0.0138666	0.106178	Cer(d42:1)_B	AD Adjusted	AD_CTL ~ Cerd421_B + Sex + e4_c + Site + Age
-0.318863	0.481957	0.508227	0.744289	DG(34:1)	AD Adjusted	AD_CTL ~ DG341 + Sex + e4_c + Site + Age
-1.13367	0.553695	0.040612	0.179744	DG(34:2)	AD Adjusted	AD_CTL ~ DG342 + Sex + e4_c + Site + Age
-0.209146	0.248539	0.400068	0.64203	DG(36:2)	AD Adjusted	AD_CTL ~ DG362 + Sex + e4_c + Site + Age
0.837517	0.464543	0.0714066	0.248532	DG(38:1)_A	AD Adjusted	AD_CTL ~ DG381_A + Sex + e4_c + Site + Age
-1.19526	0.536183	0.0258007	0.147119	LacCer(d32:1)	AD Adjusted	AD_CTL ~ LacCerd321 + Sex + e4_c + Site + Age
1.55145	0.692254	0.0250157	0.145743	LacCer(d42:2)	AD Adjusted	AD_CTL ~ LacCerd422 + Sex + e4_c + Site + Age
0.725451	0.46053	0.115199	0.331404	LPC(14:0)	AD Adjusted	AD_CTL ~ LPC140 + Sex + e4_c + Site + Age
0.888069	0.470516	0.0591018	0.222007	LPC(15:0)_A	AD Adjusted	AD_CTL ~ LPC150_A + Sex + e4_c + Site + Age
0.748156	0.61241	0.221837	0.475618	LPC(16:0)	AD Adjusted	AD_CTL ~ LPC160 + Sex + e4_c + Site + Age
1.46763	0.553202	0.00797883	0.0811655	LPC(16:1)	AD Adjusted	AD_CTL ~ LPC161 + Sex + e4_c + Site + Age
2.00425	0.62279	0.00129009	0.0632311	LPC(18:0)	AD Adjusted	AD_CTL ~ LPC180 + Sex + e4_c + Site + Age
0.420719	0.714198	0.555808	0.800842	LPC(18:1)	AD Adjusted	AD_CTL ~ LPC181 + Sex + e4_c + Site + Age
0.0897202	0.58495	0.878098	0.960653	LPC(18:2)	AD Adjusted	AD_CTL ~ LPC182 + Sex + e4_c + Site + Age
0.959384	0.489223	0.0498748	0.208851	LPC(20:3)	AD Adjusted	AD_CTL ~ LPC203 + Sex + e4_c + Site + Age
0.783722	0.503663	0.119698	0.337674	LPC(20:4)	AD Adjusted	AD_CTL ~ LPC204 + Sex + e4_c + Site + Age
0.462716	0.450613	0.304487	0.562775	LPC(22:5)	AD Adjusted	AD_CTL ~ LPC225 + Sex + e4_c + Site + Age
0.487726	0.479549	0.309129	0.563582	LPC(22:6)	AD Adjusted	AD_CTL ~ LPC226 + Sex + e4_c + Site + Age
1.80906	0.61472	0.00325151	0.0670312	LPC(O-16:0)	AD Adjusted	AD_CTL ~ LPCO160 + Sex + e4_c + Site + Age
1.30349	0.604685	0.0311102	0.163481	LPC(P-16:0)	AD Adjusted	AD_CTL ~ LPCP160 + Sex + e4_c + Site + Age
0.523095	0.267911	0.0508797	0.209781	PC(28:0)	AD Adjusted	AD_CTL ~ PC280 + Sex + e4_c + Site + Age
0.169522	0.469391	0.717985	0.911942	PC(30:0)	AD Adjusted	AD_CTL ~ PC300 + Sex + e4_c + Site + Age
0.546607	0.334843	0.102589	0.314114	PC(30:1)	AD Adjusted	AD_CTL ~ PC301 + Sex + e4_c + Site + Age
0.124321	0.389311	0.749472	0.918854	PC(31:0)	AD Adjusted	AD_CTL ~ PC310 + Sex + e4_c + Site + Age
0.425642	0.325712	0.191279	0.427191	PC(31:1)	AD Adjusted	AD_CTL ~ PC311 + Sex + e4_c + Site + Age
1.54108	0.95725	0.10742	0.322295	PC(32:0)	AD Adjusted	AD_CTL ~ PC320 + Sex + e4_c + Site + Age
0.466744	0.500042	0.350609	0.610151	PC(32:1)	AD Adjusted	AD_CTL ~ PC321 + Sex + e4_c + Site + Age
1.85747	0.579574	0.00135117	0.0632311	PC(32:2)	AD Adjusted	AD_CTL ~ PC322 + Sex + e4_c + Site + Age
-0.414009	0.428696	0.334174	0.593103	PC(33:0)_A	AD Adjusted	AD_CTL ~ PC330_A + Sex + e4_c + Site + Age
0.919271	0.696395	0.186821	0.424305	PC(33:1)_A	AD Adjusted	AD_CTL ~ PC331_A + Sex + e4_c + Site + Age
-0.277467	0.191603	0.147579	0.370859	PC(33:1)_B	AD Adjusted	AD_CTL ~ PC331_B + Sex + e4_c + Site + Age
-0.420925	0.291017	0.148067	0.370859	PC(33:1)_C	AD Adjusted	AD_CTL ~ PC331_C + Sex + e4_c + Site + Age
1.42603	0.646355	0.027365	0.151979	PC(33:2)	AD Adjusted	AD_CTL ~ PC332 + Sex + e4_c + Site + Age
1.40571	0.957508	0.142079	0.366127	PC(34:1)	AD Adjusted	AD_CTL ~ PC341 + Sex + e4_c + Site + Age
4.03476	1.34412	0.00268401	0.0670312	PC(34:2)	AD Adjusted	AD_CTL ~ PC342 + Sex + e4_c + Site + Age
2.36742	0.731114	0.00120328	0.0632311	PC(34:3)	AD Adjusted	AD_CTL ~ PC343 + Sex + e4_c + Site + Age
0.675292	0.489348	0.167592	0.404636	PC(34:4)	AD Adjusted	AD_CTL ~ PC344 + Sex + e4_c + Site + Age
0.384727	0.730429	0.598392	0.848514	PC(35:1)	AD Adjusted	AD_CTL ~ PC351 + Sex + e4_c + Site + Age
0.800503	0.658134	0.223862	0.476151	PC(35:2)	AD Adjusted	AD_CTL ~ PC352 + Sex + e4_c + Site + Age
0.673018	0.781442	0.3891	0.631993	PC(35:3)	AD Adjusted	AD_CTL ~ PC353 + Sex + e4_c + Site + Age
0.0777001	0.601756	0.897261	0.960653	PC(35:4)_A	AD Adjusted	AD_CTL ~ PC354_A + Sex + e4_c + Site + Age
0.497033	0.737536	0.500368	0.736806	PC(36:1)	AD Adjusted	AD_CTL ~ PC361 + Sex + e4_c + Site + Age
1.71665	1.09288	0.116239	0.331404	PC(36:2)	AD Adjusted	AD_CTL ~ PC362 + Sex + e4_c + Site + Age
1.71702	1.0876	0.114399	0.331404	PC(36:3)	AD Adjusted	AD_CTL ~ PC363 + Sex + e4_c + Site + Age
1.02263	0.624207	0.101361	0.314114	PC(36:4)_A	AD Adjusted	AD_CTL ~ PC364_A + Sex + e4_c + Site + Age
0.681063	1.00542	0.498156	0.736806	PC(36:4)_B	AD Adjusted	AD_CTL ~ PC364_B + Sex + e4_c + Site + Age
-1.26603	0.475358	0.00773737	0.0811655	PC(36:5)	AD Adjusted	AD_CTL ~ PC365 + Sex + e4_c + Site + Age
-0.45636	0.403119	0.257604	0.519082	PC(36:6)	AD Adjusted	AD_CTL ~ PC366 + Sex + e4_c + Site + Age
-0.330718	0.435671	0.447792	0.685761	PC(37:2)	AD Adjusted	AD_CTL ~ PC372 + Sex + e4_c + Site + Age
-0.268919	0.432843	0.534412	0.774175	PC(37:4)	AD Adjusted	AD_CTL ~ PC374 + Sex + e4_c + Site + Age
-1.64054	0.594708	0.00580552	0.075991	PC(37:5)	AD Adjusted	AD_CTL ~ PC375 + Sex + e4_c + Site + Age
-0.505488	0.547192	0.355599	0.6109	PC(37:6)	AD Adjusted	AD_CTL ~ PC376 + Sex + e4_c + Site + Age
0.156768	0.820284	0.848436	0.949471	PC(38:2)	AD Adjusted	AD_CTL ~ PC382 + Sex + e4_c + Site + Age
0.0986773	0.649083	0.879167	0.960653	PC(38:3)	AD Adjusted	AD_CTL ~ PC383 + Sex + e4_c + Site + Age
0.377347	0.790796	0.633239	0.870297	PC(38:4)_A	AD Adjusted	AD_CTL ~ PC384_A + Sex + e4_c + Site + Age
-1.16352	0.992139	0.2409	0.501476	PC(38:5)	AD Adjusted	AD_CTL ~ PC385 + Sex + e4_c + Site + Age
-0.668718	0.899574	0.457257	0.696277	PC(38:6)_A	AD Adjusted	AD_CTL ~ PC386_A + Sex + e4_c + Site + Age
-0.619381	0.898253	0.490484	0.736775	PC(38:6)_B	AD Adjusted	AD_CTL ~ PC386_B + Sex + e4_c + Site + Age
0.659534	0.435558	0.129968	0.348315	PC(40:4)	AD Adjusted	AD_CTL ~ PC404 + Sex + e4_c + Site + Age
-0.289834	0.624376	0.642505	0.878528	PC(40:5)_A	AD Adjusted	AD_CTL ~ PC405_A + Sex + e4_c + Site + Age
-0.722709	0.725488	0.319168	0.577953	PC(40:5)_B	AD Adjusted	AD_CTL ~ PC405_B + Sex + e4_c + Site + Age
-1.27244	0.565771	0.0245106	0.145743	PC(40:6)	AD Adjusted	AD_CTL ~ PC406 + Sex + e4_c + Site + Age
0.537931	0.62288	0.387797	0.631993	PC(40:8)	AD Adjusted	AD_CTL ~ PC408 + Sex + e4_c + Site + Age
-0.199484	0.463114	0.666654	0.883876	PC(42:10)	AD Adjusted	AD_CTL ~ PC4210 + Sex + e4_c + Site + Age
3.40188	0.944894	0.000317881	0.0632311	PC(O-32:0)	AD Adjusted	AD_CTL ~ PCO320 + Sex + e4_c + Site + Age
2.16331	0.700587	0.00201606	0.0632311	PC(O-34:0)	AD Adjusted	AD_CTL ~ PCO340 + Sex + e4_c + Site + Age
2.38983	0.933135	0.0104346	0.0932162	PC(P-32:0)/PC(O-32:1)	AD Adjusted	AD_CTL ~ PCP320PCO321 + Sex + e4_c + Site + Age
0.501526	0.334375	0.133642	0.351373	PC(P-32:1)/PC(O-32:2)	AD Adjusted	AD_CTL ~ PCP321PCO322 + Sex + e4_c + Site + Age
2.01944	0.880646	0.0218403	0.141664	PC(P-34:0)/PC(O-34:1)	AD Adjusted	AD_CTL ~ PCP340PCO341 + Sex + e4_c + Site + Age
1.77857	0.64176	0.00558177	0.075991	PC(P-34:1)/PC(O-34:2)_A	AD Adjusted	AD_CTL ~ PCP341PCO342_A + Sex + e4_c + Site + Age
1.94528	0.853165	0.0226035	0.141664	PC(P-34:1)/PC(O-34:2)_B	AD Adjusted	AD_CTL ~ PCP341PCO342_B + Sex + e4_c + Site + Age
1.38425	0.678664	0.0413837	0.179744	PC(P-34:2)/PC(O-34:3)	AD Adjusted	AD_CTL ~ PCP342PCO343 + Sex + e4_c + Site + Age
1.6427	0.600622	0.00623807	0.075991	PC(P-36:1)/PC(O-36:2)_A	AD Adjusted	AD_CTL ~ PCP361PCO362_A + Sex + e4_c + Site + Age
0.552886	0.316507	0.0806653	0.271268	PC(P-36:1)/PC(O-36:2)_B	AD Adjusted	AD_CTL ~ PCP361PCO362_B + Sex + e4_c + Site + Age
1.03803	0.556979	0.0623656	0.225865	PC(P-36:2)/PC(O-36:3)_A	AD Adjusted	AD_CTL ~ PCP362PCO363_A + Sex + e4_c + Site + Age
0.0983501	0.439314	0.822857	0.949471	PC(P-36:2)/PC(O-36:3)_B	AD Adjusted	AD_CTL ~ PCP362PCO363_B + Sex + e4_c + Site + Age
1.64362	0.686194	0.0166079	0.123637	PC(P-36:2)/PC(O-36:3)_C	AD Adjusted	AD_CTL ~ PCP362PCO363_C + Sex + e4_c + Site + Age
1.34697	0.639393	0.0351493	0.177736	PC(P-36:3)/PC(O-36:4)	AD Adjusted	AD_CTL ~ PCP363PCO364 + Sex + e4_c + Site + Age
-1.48112	0.497777	0.00292538	0.0670312	PC(P-36:4)/PC(O-36:5)_A	AD Adjusted	AD_CTL ~ PCP364PCO365_A + Sex + e4_c + Site + Age
0.73916	0.785212	0.346525	0.606985	PC(P-36:4)/PC(O-36:5)_B	AD Adjusted	AD_CTL ~ PCP364PCO365_B + Sex + e4_c + Site + Age
1.91341	0.764149	0.0122805	0.10285	PC(P-38:3)/PC(O-38:4)	AD Adjusted	AD_CTL ~ PCP383PCO384 + Sex + e4_c + Site + Age
1.34676	0.826329	0.103142	0.314114	PC(P-38:4)/PC(O-38:5)_A	AD Adjusted	AD_CTL ~ PCP384PCO385_A + Sex + e4_c + Site + Age
0.264079	0.313822	0.400071	0.64203	PC(P-38:4)/PC(O-38:5)_B	AD Adjusted	AD_CTL ~ PCP384PCO385_B + Sex + e4_c + Site + Age
-0.844962	0.319496	0.00817712	0.0811655	PC(P-38:5)/PC(O-38:6)	AD Adjusted	AD_CTL ~ PCP385PCO386 + Sex + e4_c + Site + Age
-0.383625	0.250314	0.12538	0.342877	PC(P-38:6)/PC(O-38:7)	AD Adjusted	AD_CTL ~ PCP386PCO387 + Sex + e4_c + Site + Age
1.05065	0.557842	0.0596437	0.222007	PC(P-40:3)/PC(O-40:4)	AD Adjusted	AD_CTL ~ PCP403PCO404 + Sex + e4_c + Site + Age
0.213433	0.502165	0.670818	0.883876	SM(d30:1)	AD Adjusted	AD_CTL ~ SMd301 + Sex + e4_c + Site + Age
-0.271934	0.492843	0.581108	0.832818	SM(d31:1)	AD Adjusted	AD_CTL ~ SMd311 + Sex + e4_c + Site + Age
0.179429	0.478745	0.707816	0.911942	SM(d32:0)	AD Adjusted	AD_CTL ~ SMd320 + Sex + e4_c + Site + Age
0.68537	0.761269	0.367961	0.617739	SM(d32:1)	AD Adjusted	AD_CTL ~ SMd321 + Sex + e4_c + Site + Age
0.23516	0.575073	0.682598	0.892371	SM(d32:2)	AD Adjusted	AD_CTL ~ SMd322 + Sex + e4_c + Site + Age
0.942436	0.865116	0.275989	0.535978	SM(d33:1)	AD Adjusted	AD_CTL ~ SMd331 + Sex + e4_c + Site + Age
2.04168	1.02867	0.0471706	0.200662	SM(d34:0)	AD Adjusted	AD_CTL ~ SMd340 + Sex + e4_c + Site + Age
3.13783	1.14003	0.00591568	0.075991	SM(d34:1)	AD Adjusted	AD_CTL ~ SMd341 + Sex + e4_c + Site + Age
1.93461	0.714146	0.00674901	0.0786406	SM(d34:2)	AD Adjusted	AD_CTL ~ SMd342 + Sex + e4_c + Site + Age
0.258893	0.655732	0.69298	0.901546	SM(d35:2)	AD Adjusted	AD_CTL ~ SMd352 + Sex + e4_c + Site + Age
0.819416	0.707417	0.246733	0.504767	SM(d36:0)	AD Adjusted	AD_CTL ~ SMd360 + Sex + e4_c + Site + Age
2.07983	0.842893	0.0136065	0.106178	SM(d36:1)	AD Adjusted	AD_CTL ~ SMd361 + Sex + e4_c + Site + Age
1.81554	0.88395	0.0399858	0.179744	SM(d36:2)	AD Adjusted	AD_CTL ~ SMd362 + Sex + e4_c + Site + Age
1.61463	0.681561	0.0178354	0.129186	SM(d36:3)	AD Adjusted	AD_CTL ~ SMd363 + Sex + e4_c + Site + Age
0.194894	0.799262	0.807352	0.936669	SM(d37:1)	AD Adjusted	AD_CTL ~ SMd371 + Sex + e4_c + Site + Age
1.0325	0.796623	0.194943	0.431774	SM(d38:0)	AD Adjusted	AD_CTL ~ SMd380 + Sex + e4_c + Site + Age
1.29708	0.810305	0.109436	0.322295	SM(d38:1)	AD Adjusted	AD_CTL ~ SMd381 + Sex + e4_c + Site + Age
2.02901	0.890719	0.0227297	0.141664	SM(d38:2)	AD Adjusted	AD_CTL ~ SMd382 + Sex + e4_c + Site + Age
-0.450272	0.655443	0.4921	0.736775	SM(d39:1)	AD Adjusted	AD_CTL ~ SMd391 + Sex + e4_c + Site + Age
0.797235	0.687436	0.246162	0.504767	SM(d39:2)	AD Adjusted	AD_CTL ~ SMd392 + Sex + e4_c + Site + Age
0.768671	0.739725	0.298744	0.558929	SM(d40:0)	AD Adjusted	AD_CTL ~ SMd400 + Sex + e4_c + Site + Age
1.21296	0.791445	0.125378	0.342877	SM(d40:1)	AD Adjusted	AD_CTL ~ SMd401 + Sex + e4_c + Site + Age
0.846391	0.915847	0.355402	0.6109	SM(d40:2)	AD Adjusted	AD_CTL ~ SMd402 + Sex + e4_c + Site + Age
0.767881	0.464415	0.0982418	0.309751	SM(d40:3)	AD Adjusted	AD_CTL ~ SMd403 + Sex + e4_c + Site + Age
0.180073	0.634698	0.77663	0.920959	SM(d41:1)	AD Adjusted	AD_CTL ~ SMd411 + Sex + e4_c + Site + Age
0.0174121	0.752018	0.981528	0.985204	SM(d41:2)	AD Adjusted	AD_CTL ~ SMd412 + Sex + e4_c + Site + Age
1.51859	0.799421	0.0574832	0.220079	SM(d41:3)	AD Adjusted	AD_CTL ~ SMd413 + Sex + e4_c + Site + Age
0.872182	0.615983	0.156799	0.385525	SM(d42:1)	AD Adjusted	AD_CTL ~ SMd421 + Sex + e4_c + Site + Age
1.87623	0.911896	0.0396376	0.179744	SM(d42:2)	AD Adjusted	AD_CTL ~ SMd422 + Sex + e4_c + Site + Age
1.88653	0.874193	0.0309258	0.163481	SM(d42:3)	AD Adjusted	AD_CTL ~ SMd423 + Sex + e4_c + Site + Age
-0.804831	0.594279	0.175641	0.414258	SM(d43:1)	AD Adjusted	AD_CTL ~ SMd431 + Sex + e4_c + Site + Age
-0.821405	0.604415	0.174145	0.414258	SM(d43:2)	AD Adjusted	AD_CTL ~ SMd432 + Sex + e4_c + Site + Age
-0.442266	0.427002	0.30032	0.558929	SM(d44:1)	AD Adjusted	AD_CTL ~ SMd441 + Sex + e4_c + Site + Age
-0.593049	0.478691	0.215383	0.471036	SM(d44:2)	AD Adjusted	AD_CTL ~ SMd442 + Sex + e4_c + Site + Age
-0.024573	0.136468	0.857103	0.949471	TG(40:0)	AD Adjusted	AD_CTL ~ TG400 + Sex + e4_c + Site + Age
-0.0138123	0.106252	0.89657	0.960653	TG(40:1)	AD Adjusted	AD_CTL ~ TG401 + Sex + e4_c + Site + Age
-0.00874269	0.150906	0.953801	0.973449	TG(42:0)	AD Adjusted	AD_CTL ~ TG420 + Sex + e4_c + Site + Age
-0.0426609	0.13704	0.755571	0.918854	TG(42:1)	AD Adjusted	AD_CTL ~ TG421 + Sex + e4_c + Site + Age
-0.0650228	0.129998	0.616946	0.860354	TG(42:2)	AD Adjusted	AD_CTL ~ TG422 + Sex + e4_c + Site + Age
-0.0904554	0.467222	0.846487	0.949471	TG(42:3)	AD Adjusted	AD_CTL ~ TG423 + Sex + e4_c + Site + Age
0.0105993	0.172374	0.950969	0.973449	TG(44:0)	AD Adjusted	AD_CTL ~ TG440 + Sex + e4_c + Site + Age
-0.0334796	0.176708	0.84973	0.949471	TG(44:1)	AD Adjusted	AD_CTL ~ TG441 + Sex + e4_c + Site + Age
0.00741573	0.157945	0.962552	0.973449	TG(44:2)	AD Adjusted	AD_CTL ~ TG442 + Sex + e4_c + Site + Age
-0.022098	0.167935	0.895311	0.960653	TG(45:1)	AD Adjusted	AD_CTL ~ TG451 + Sex + e4_c + Site + Age
-0.0612352	0.196172	0.754926	0.918854	TG(46:0)	AD Adjusted	AD_CTL ~ TG460 + Sex + e4_c + Site + Age
-0.0235943	0.219671	0.914466	0.963633	TG(46:1)	AD Adjusted	AD_CTL ~ TG461 + Sex + e4_c + Site + Age
-0.0167361	0.23108	0.942263	0.973449	TG(46:2)	AD Adjusted	AD_CTL ~ TG462 + Sex + e4_c + Site + Age
-0.0580426	0.540313	0.914453	0.963633	TG(46:3)_A	AD Adjusted	AD_CTL ~ TG463_A + Sex + e4_c + Site + Age
-0.0895406	0.212027	0.672801	0.883876	TG(46:3)_B	AD Adjusted	AD_CTL ~ TG463_B + Sex + e4_c + Site + Age
0.549222	0.667314	0.410489	0.650952	TG(46:4)	AD Adjusted	AD_CTL ~ TG464 + Sex + e4_c + Site + Age
0.131086	0.72932	0.857358	0.949471	TG(46:5)	AD Adjusted	AD_CTL ~ TG465 + Sex + e4_c + Site + Age
-0.0664618	0.223717	0.766405	0.919455	TG(47:1)	AD Adjusted	AD_CTL ~ TG471 + Sex + e4_c + Site + Age
-0.0428818	0.232229	0.853501	0.949471	TG(47:2)	AD Adjusted	AD_CTL ~ TG472 + Sex + e4_c + Site + Age
-0.0490021	0.229159	0.830677	0.949471	TG(48:0)	AD Adjusted	AD_CTL ~ TG480 + Sex + e4_c + Site + Age
-0.0888568	0.253716	0.726172	0.913682	TG(48:1)	AD Adjusted	AD_CTL ~ TG481 + Sex + e4_c + Site + Age
-0.00399846	0.290744	0.989027	0.989027	TG(48:2)	AD Adjusted	AD_CTL ~ TG482 + Sex + e4_c + Site + Age
-0.0155792	0.291279	0.957345	0.973449	TG(48:3)	AD Adjusted	AD_CTL ~ TG483 + Sex + e4_c + Site + Age
0.289227	0.570005	0.611866	0.860354	TG(48:4)	AD Adjusted	AD_CTL ~ TG484 + Sex + e4_c + Site + Age
1.05945	0.806821	0.189145	0.425975	TG(48:5)	AD Adjusted	AD_CTL ~ TG485 + Sex + e4_c + Site + Age
1.15249	0.758801	0.128807	0.348315	TG(48:6)	AD Adjusted	AD_CTL ~ TG486 + Sex + e4_c + Site + Age
-0.0806015	0.220895	0.715196	0.911942	TG(49:0)	AD Adjusted	AD_CTL ~ TG490 + Sex + e4_c + Site + Age
-0.0610313	0.295005	0.836102	0.949471	TG(49:1)	AD Adjusted	AD_CTL ~ TG491 + Sex + e4_c + Site + Age
0.0444229	0.352507	0.899716	0.960653	TG(49:2)	AD Adjusted	AD_CTL ~ TG492 + Sex + e4_c + Site + Age
0.0211078	0.37592	0.955223	0.973449	TG(49:3)_A	AD Adjusted	AD_CTL ~ TG493_A + Sex + e4_c + Site + Age
-0.0676819	0.219399	0.757712	0.918854	TG(50:0)	AD Adjusted	AD_CTL ~ TG500 + Sex + e4_c + Site + Age
0.0454012	0.306528	0.882252	0.960653	TG(50:1)	AD Adjusted	AD_CTL ~ TG501 + Sex + e4_c + Site + Age
0.0963507	0.371609	0.795419	0.930884	TG(50:2)	AD Adjusted	AD_CTL ~ TG502 + Sex + e4_c + Site + Age
0.166533	0.393425	0.672083	0.883876	TG(50:3)	AD Adjusted	AD_CTL ~ TG503 + Sex + e4_c + Site + Age
-0.010088	0.356713	0.977438	0.984788	TG(50:4)	AD Adjusted	AD_CTL ~ TG504 + Sex + e4_c + Site + Age
-0.26847	0.305899	0.380138	0.625012	TG(50:5)_B	AD Adjusted	AD_CTL ~ TG505_B + Sex + e4_c + Site + Age
-0.482432	0.280324	0.0852541	0.275278	TG(50:6)_B	AD Adjusted	AD_CTL ~ TG506_B + Sex + e4_c + Site + Age
-0.129614	0.303284	0.669111	0.883876	TG(51:1)	AD Adjusted	AD_CTL ~ TG511 + Sex + e4_c + Site + Age
-0.200756	0.410951	0.625185	0.863658	TG(51:2)	AD Adjusted	AD_CTL ~ TG512 + Sex + e4_c + Site + Age
-0.0985115	0.471954	0.834658	0.949471	TG(51:3)	AD Adjusted	AD_CTL ~ TG513 + Sex + e4_c + Site + Age
-0.187073	0.414409	0.651687	0.883876	TG(51:4)_A	AD Adjusted	AD_CTL ~ TG514_A + Sex + e4_c + Site + Age
-0.173412	0.494984	0.726084	0.913682	TG(51:5)	AD Adjusted	AD_CTL ~ TG515 + Sex + e4_c + Site + Age
-0.184018	0.20245	0.363374	0.617739	TG(52:0)	AD Adjusted	AD_CTL ~ TG520 + Sex + e4_c + Site + Age
-0.0761517	0.266775	0.775297	0.920959	TG(52:1)	AD Adjusted	AD_CTL ~ TG521 + Sex + e4_c + Site + Age
-0.0320151	0.426611	0.940179	0.973449	TG(52:2)	AD Adjusted	AD_CTL ~ TG522 + Sex + e4_c + Site + Age
0.122405	0.457912	0.789229	0.92769	TG(52:3)	AD Adjusted	AD_CTL ~ TG523 + Sex + e4_c + Site + Age
0.133419	0.427784	0.755128	0.918854	TG(52:4)	AD Adjusted	AD_CTL ~ TG524 + Sex + e4_c + Site + Age
-0.129774	0.384299	0.735596	0.918854	TG(52:5)	AD Adjusted	AD_CTL ~ TG525 + Sex + e4_c + Site + Age
-0.487939	0.331909	0.141534	0.366127	TG(52:6)_A	AD Adjusted	AD_CTL ~ TG526_A + Sex + e4_c + Site + Age
-0.631595	0.272445	0.0204357	0.141664	TG(52:7)_A	AD Adjusted	AD_CTL ~ TG527_A + Sex + e4_c + Site + Age
-0.149741	0.230531	0.515985	0.751543	TG(53:1)	AD Adjusted	AD_CTL ~ TG531 + Sex + e4_c + Site + Age
-0.423878	0.361813	0.241382	0.501476	TG(53:2)	AD Adjusted	AD_CTL ~ TG532 + Sex + e4_c + Site + Age
-0.441728	0.388371	0.255376	0.518491	TG(53:3)	AD Adjusted	AD_CTL ~ TG533 + Sex + e4_c + Site + Age
-0.398098	0.391357	0.309046	0.563582	TG(53:4)_A	AD Adjusted	AD_CTL ~ TG534_A + Sex + e4_c + Site + Age
-0.572332	0.369643	0.121541	0.339303	TG(53:5)_A	AD Adjusted	AD_CTL ~ TG535_A + Sex + e4_c + Site + Age
-0.275209	0.191543	0.150774	0.374144	TG(54:0)	AD Adjusted	AD_CTL ~ TG540 + Sex + e4_c + Site + Age
-0.273576	0.250241	0.274285	0.535978	TG(54:1)	AD Adjusted	AD_CTL ~ TG541 + Sex + e4_c + Site + Age
-0.269395	0.337832	0.425206	0.668805	TG(54:2)	AD Adjusted	AD_CTL ~ TG542 + Sex + e4_c + Site + Age
-0.27652	0.406654	0.496511	0.736806	TG(54:3)	AD Adjusted	AD_CTL ~ TG543 + Sex + e4_c + Site + Age
-0.208481	0.419952	0.619583	0.860354	TG(54:4)	AD Adjusted	AD_CTL ~ TG544 + Sex + e4_c + Site + Age
-0.17098	0.391379	0.66221	0.883876	TG(54:5)_A	AD Adjusted	AD_CTL ~ TG545_A + Sex + e4_c + Site + Age
-0.319259	0.408811	0.434834	0.673615	TG(54:5)_B	AD Adjusted	AD_CTL ~ TG545_B + Sex + e4_c + Site + Age
-0.332309	0.309523	0.282994	0.541731	TG(54:6)_A	AD Adjusted	AD_CTL ~ TG546_A + Sex + e4_c + Site + Age
-0.67589	0.391124	0.0839758	0.274457	TG(54:6)_B	AD Adjusted	AD_CTL ~ TG546_B + Sex + e4_c + Site + Age
-0.777264	0.339186	0.0219313	0.141664	TG(54:7)_A	AD Adjusted	AD_CTL ~ TG547_A + Sex + e4_c + Site + Age
-0.75874	0.2863	0.0080454	0.0811655	TG(54:8)_A	AD Adjusted	AD_CTL ~ TG548_A + Sex + e4_c + Site + Age
-0.52348	0.349092	0.133732	0.351373	TG(55:2)	AD Adjusted	AD_CTL ~ TG552 + Sex + e4_c + Site + Age
0.384035	0.188468	0.0415825	0.179744	TG(55:4)	AD Adjusted	AD_CTL ~ TG554 + Sex + e4_c + Site + Age
-0.169146	0.187985	0.368235	0.617739	TG(56:0)	AD Adjusted	AD_CTL ~ TG560 + Sex + e4_c + Site + Age
-0.435331	0.229112	0.0574225	0.220079	TG(56:1)_B	AD Adjusted	AD_CTL ~ TG561_B + Sex + e4_c + Site + Age
-0.610036	0.29859	0.0410469	0.179744	TG(56:2)	AD Adjusted	AD_CTL ~ TG562 + Sex + e4_c + Site + Age
-0.539334	0.402031	0.179751	0.414258	TG(56:3)_B	AD Adjusted	AD_CTL ~ TG563_B + Sex + e4_c + Site + Age
-0.700008	0.436372	0.10868	0.322295	TG(56:6)	AD Adjusted	AD_CTL ~ TG566 + Sex + e4_c + Site + Age
-1.12232	0.402198	0.00526315	0.075991	TG(56:7)	AD Adjusted	AD_CTL ~ TG567 + Sex + e4_c + Site + Age
-0.956691	0.349448	0.00618665	0.075991	TG(56:8)	AD Adjusted	AD_CTL ~ TG568 + Sex + e4_c + Site + Age
-0.885931	0.312573	0.00459239	0.075991	TG(56:9)	AD Adjusted	AD_CTL ~ TG569 + Sex + e4_c + Site + Age
-0.412321	0.225755	0.0677891	0.239046	TG(58:1)	AD Adjusted	AD_CTL ~ TG581 + Sex + e4_c + Site + Age
-0.996634	0.315701	0.00159459	0.0632311	TG(58:10)	AD Adjusted	AD_CTL ~ TG5810 + Sex + e4_c + Site + Age
-0.75993	0.226715	0.000802542	0.0632311	TG(58:11)	AD Adjusted	AD_CTL ~ TG5811 + Sex + e4_c + Site + Age
-0.552063	0.243902	0.023607	0.143788	TG(58:2)	AD Adjusted	AD_CTL ~ TG582 + Sex + e4_c + Site + Age
-0.562402	0.262407	0.0320933	0.165404	TG(58:3)	AD Adjusted	AD_CTL ~ TG583 + Sex + e4_c + Site + Age
-0.626228	0.32673	0.0552823	0.220079	TG(58:4)	AD Adjusted	AD_CTL ~ TG584 + Sex + e4_c + Site + Age
2.42947	0.825316	0.00324324	0.0670312	PA(34:2)	AD Adjusted	AD_CTL ~ PA342 + Sex + e4_c + Site + Age
0.875597	0.624071	0.160604	0.391291	PA(O-35:1)	AD Adjusted	AD_CTL ~ PAO351 + Sex + e4_c + Site + Age
2.16308	0.695657	0.00187462	0.0632311	PA(O-38:2)	AD Adjusted	AD_CTL ~ PAO382 + Sex + e4_c + Site + Age
0.985368	0.527948	0.0619839	0.225865	PA(P-38:2)	AD Adjusted	AD_CTL ~ PAP382 + Sex + e4_c + Site + Age
1.53845	1.14376	0.178597	0.414258	PE(34:0)	AD Adjusted	AD_CTL ~ PE340 + Sex + e4_c + Site + Age
0.617582	0.52286	0.237538	0.501262	PE(34:1)	AD Adjusted	AD_CTL ~ PE341 + Sex + e4_c + Site + Age
-0.0612426	0.586883	0.91689	0.963633	PE(35:0)	AD Adjusted	AD_CTL ~ PE350 + Sex + e4_c + Site + Age
0.707182	0.654536	0.27995	0.539759	PE(35:1)	AD Adjusted	AD_CTL ~ PE351 + Sex + e4_c + Site + Age
1.21544	0.590747	0.0396411	0.179744	PE(35:2)	AD Adjusted	AD_CTL ~ PE352 + Sex + e4_c + Site + Age
1.23891	3.32889	0.709768	0.911942	PE(36:0)	AD Adjusted	AD_CTL ~ PE360 + Sex + e4_c + Site + Age
1.39549	0.955635	0.144214	0.36809	PE(36:1)	AD Adjusted	AD_CTL ~ PE361 + Sex + e4_c + Site + Age
3.3122	1.14861	0.00393077	0.0734498	PE(36:2)_A	AD Adjusted	AD_CTL ~ PE362_A + Sex + e4_c + Site + Age
0.10698	0.421657	0.799718	0.931845	PE(36:2)_B	AD Adjusted	AD_CTL ~ PE362_B + Sex + e4_c + Site + Age
2.00942	0.767562	0.00884664	0.0817552	PE(36:3)_A	AD Adjusted	AD_CTL ~ PE363_A + Sex + e4_c + Site + Age
0.0268827	0.358624	0.940246	0.973449	PE(36:3)_B	AD Adjusted	AD_CTL ~ PE363_B + Sex + e4_c + Site + Age
2.00936	0.767465	0.00884005	0.0817552	PE(36:3)_C	AD Adjusted	AD_CTL ~ PE363_C + Sex + e4_c + Site + Age
0.163442	0.380893	0.667849	0.883876	PE(36:3)_D	AD Adjusted	AD_CTL ~ PE363_D + Sex + e4_c + Site + Age
0.975784	0.475316	0.0400808	0.179744	PE(36:4)	AD Adjusted	AD_CTL ~ PE364 + Sex + e4_c + Site + Age
0.538204	0.782351	0.491496	0.736775	PE(38:1)	AD Adjusted	AD_CTL ~ PE381 + Sex + e4_c + Site + Age
2.06953	1.115	0.0634428	0.226702	PE(38:2)	AD Adjusted	AD_CTL ~ PE382 + Sex + e4_c + Site + Age
2.11172	1.21414	0.0819876	0.271268	PE(38:3)	AD Adjusted	AD_CTL ~ PE383 + Sex + e4_c + Site + Age
0.409254	0.820515	0.617937	0.860354	PE(38:4)	AD Adjusted	AD_CTL ~ PE384 + Sex + e4_c + Site + Age
-1.50008	0.488244	0.00212343	0.0632311	PE(38:5)	AD Adjusted	AD_CTL ~ PE385 + Sex + e4_c + Site + Age
0.0908043	0.41683	0.82755	0.949471	PE(38:6)	AD Adjusted	AD_CTL ~ PE386 + Sex + e4_c + Site + Age
0.294467	0.901037	0.743812	0.918854	PE(40:4)	AD Adjusted	AD_CTL ~ PE404 + Sex + e4_c + Site + Age
-1.29469	0.967527	0.180851	0.414258	PE(40:5)	AD Adjusted	AD_CTL ~ PE405 + Sex + e4_c + Site + Age
-1.16068	0.861141	0.177712	0.414258	PE(40:6)	AD Adjusted	AD_CTL ~ PE406 + Sex + e4_c + Site + Age
-1.30146	0.566249	0.0215393	0.141664	PE(40:7)	AD Adjusted	AD_CTL ~ PE407 + Sex + e4_c + Site + Age
0.0345265	0.700021	0.960663	0.973449	PE(42:5)	AD Adjusted	AD_CTL ~ PE425 + Sex + e4_c + Site + Age
-0.205131	0.258095	0.426737	0.668805	PE(42:7)	AD Adjusted	AD_CTL ~ PE427 + Sex + e4_c + Site + Age
-0.334218	0.433277	0.440486	0.67845	PE(O-34:1)/PE(P-34:0)	AD Adjusted	AD_CTL ~ PEO341PEP340 + Sex + e4_c + Site + Age
0.509652	0.647056	0.430903	0.671407	PE(O-36:0)	AD Adjusted	AD_CTL ~ PEO360 + Sex + e4_c + Site + Age
2.63026	1.06145	0.0132128	0.106178	PE(O-36:1)/PE(P-36:0)	AD Adjusted	AD_CTL ~ PEO361PEP360 + Sex + e4_c + Site + Age
1.9312	0.759228	0.0109706	0.094843	PE(O-36:2)	AD Adjusted	AD_CTL ~ PEO362 + Sex + e4_c + Site + Age
0.53514	0.598578	0.371311	0.617739	PE(O-36:2)/PE(P-36:1)	AD Adjusted	AD_CTL ~ PEO362PEP361 + Sex + e4_c + Site + Age
1.46049	0.663775	0.0277872	0.151979	PE(O-36:3)	AD Adjusted	AD_CTL ~ PEO363 + Sex + e4_c + Site + Age
1.03288	0.543196	0.0572374	0.220079	PE(O-36:3)/PE(P-36:2)	AD Adjusted	AD_CTL ~ PEO363PEP362 + Sex + e4_c + Site + Age
0.668878	0.607028	0.27051	0.533063	PE(O-36:4)/PE(P-36:3)	AD Adjusted	AD_CTL ~ PEO364PEP363 + Sex + e4_c + Site + Age
-0.210151	0.575439	0.714962	0.911942	PE(O-36:5)/PE(P-36:4)	AD Adjusted	AD_CTL ~ PEO365PEP364 + Sex + e4_c + Site + Age
1.3927	0.676053	0.0393938	0.179744	PE(O-38:4)/PE(P-38:3)	AD Adjusted	AD_CTL ~ PEO384PEP383 + Sex + e4_c + Site + Age
2.00677	0.699341	0.00411099	0.0734498	PE(O-40:4)/PE(P-40:3)	AD Adjusted	AD_CTL ~ PEO404PEP403 + Sex + e4_c + Site + Age
1.06663	1.10372	0.333846	0.593103	PE(O-40:5)/PE(P-40:4)	AD Adjusted	AD_CTL ~ PEO405PEP404 + Sex + e4_c + Site + Age
-0.249705	0.821798	0.76124	0.918975	PE(O-40:6)/PE(P-40:5)	AD Adjusted	AD_CTL ~ PEO406PEP405 + Sex + e4_c + Site + Age
-0.671779	0.546756	0.219198	0.47375	PE(O-40:7)/PE(P-40:6)	AD Adjusted	AD_CTL ~ PEO407PEP406 + Sex + e4_c + Site + Age
0.292791	0.923001	0.75108	0.918854	PE(O-42:6)	AD Adjusted	AD_CTL ~ PEO426 + Sex + e4_c + Site + Age
-0.130618	0.793345	0.869226	0.958653	PE(O-44:6)/PE(P-44:5)	AD Adjusted	AD_CTL ~ PEO446PEP445 + Sex + e4_c + Site + Age
0.574434	1.07816	0.594177	0.847018	PE(O-44:7)/PE(P-44:6)	AD Adjusted	AD_CTL ~ PEO447PEP446 + Sex + e4_c + Site + Age
0.532782	0.598561	0.373409	0.617739	PE(P-36:1)	AD Adjusted	AD_CTL ~ PEP361 + Sex + e4_c + Site + Age
1.03991	0.543986	0.0559202	0.220079	PE(P-36:2)	AD Adjusted	AD_CTL ~ PEP362 + Sex + e4_c + Site + Age
0.0746905	0.919237	0.935241	0.973449	PE(P-41:0)	AD Adjusted	AD_CTL ~ PEP410 + Sex + e4_c + Site + Age
1.92435	1.10516	0.0816396	0.271268	PE(P-42:6)/PE(O-42:7)	AD Adjusted	AD_CTL ~ PEP426PEO427 + Sex + e4_c + Site + Age
0.0745445	0.253262	0.7685	0.919455	PI(32:1)	AD Adjusted	AD_CTL ~ PI321 + Sex + e4_c + Site + Age
0.448102	0.470329	0.340721	0.600745	PI(34:1)	AD Adjusted	AD_CTL ~ PI341 + Sex + e4_c + Site + Age
0.46865	0.447212	0.294668	0.557713	PI(34:2)	AD Adjusted	AD_CTL ~ PI342 + Sex + e4_c + Site + Age
0.153393	0.553977	0.781862	0.923079	PI(36:1)	AD Adjusted	AD_CTL ~ PI361 + Sex + e4_c + Site + Age
0.660327	0.599044	0.270331	0.533063	PI(36:2)	AD Adjusted	AD_CTL ~ PI362 + Sex + e4_c + Site + Age
0.595505	0.530275	0.261432	0.522864	PI(36:3)	AD Adjusted	AD_CTL ~ PI363 + Sex + e4_c + Site + Age
0.462171	0.561156	0.410164	0.650952	PI(36:4)	AD Adjusted	AD_CTL ~ PI364 + Sex + e4_c + Site + Age
-0.681036	0.65101	0.295505	0.557713	PI(37:4)	AD Adjusted	AD_CTL ~ PI374 + Sex + e4_c + Site + Age
0.638698	0.516437	0.216184	0.471036	PI(38:2)	AD Adjusted	AD_CTL ~ PI382 + Sex + e4_c + Site + Age
1.08818	0.61803	0.0782846	0.268978	PI(38:3)	AD Adjusted	AD_CTL ~ PI383 + Sex + e4_c + Site + Age
1.11967	0.670641	0.0950075	0.303119	PI(38:4)	AD Adjusted	AD_CTL ~ PI384 + Sex + e4_c + Site + Age
0.0800474	0.601498	0.89413	0.960653	PI(38:5)	AD Adjusted	AD_CTL ~ PI385 + Sex + e4_c + Site + Age
-0.470599	0.485793	0.332683	0.593103	PI(38:6)	AD Adjusted	AD_CTL ~ PI386 + Sex + e4_c + Site + Age
-0.325872	0.488534	0.504745	0.730746	Cer(d42:0)	MCI	MCI_CTL ~ Cerd420
-0.710208	0.550636	0.197122	0.467941	Cer(d42:1)_A	MCI	MCI_CTL ~ Cerd421_A
0.136896	0.549413	0.803231	0.915648	Cer(d42:1)_B	MCI	MCI_CTL ~ Cerd421_B
0.4617	0.466291	0.322099	0.568012	DG(34:1)	MCI	MCI_CTL ~ DG341
-0.260041	0.548752	0.635587	0.830914	DG(34:2)	MCI	MCI_CTL ~ DG342
0.482129	0.24335	0.0475665	0.277126	DG(36:2)	MCI	MCI_CTL ~ DG362
0.691892	0.444498	0.119572	0.381493	DG(38:1)_A	MCI	MCI_CTL ~ DG381_A
-0.394887	0.51751	0.445432	0.678272	LacCer(d32:1)	MCI	MCI_CTL ~ LacCerd321
-0.302058	0.706025	0.668776	0.843171	LacCer(d42:2)	MCI	MCI_CTL ~ LacCerd422
-0.828033	0.438585	0.0590308	0.31009	LPC(14:0)	MCI	MCI_CTL ~ LPC140
-0.582582	0.433111	0.17859	0.45153	LPC(15:0)_A	MCI	MCI_CTL ~ LPC150_A
-0.16757	0.669767	0.802439	0.915648	LPC(16:0)	MCI	MCI_CTL ~ LPC160
-0.972822	0.552303	0.078172	0.333628	LPC(16:1)	MCI	MCI_CTL ~ LPC161
0.735896	0.627039	0.240553	0.499754	LPC(18:0)	MCI	MCI_CTL ~ LPC180
1.26437	0.759185	0.095827	0.36264	LPC(18:1)	MCI	MCI_CTL ~ LPC181
0.306572	0.605045	0.61237	0.816493	LPC(18:2)	MCI	MCI_CTL ~ LPC182
0.646817	0.506405	0.201507	0.467941	LPC(20:3)	MCI	MCI_CTL ~ LPC203
0.279721	0.535596	0.601488	0.814136	LPC(20:4)	MCI	MCI_CTL ~ LPC204
-0.106068	0.486863	0.827538	0.927951	LPC(22:5)	MCI	MCI_CTL ~ LPC225
0.0287312	0.473039	0.951568	0.969124	LPC(22:6)	MCI	MCI_CTL ~ LPC226
0.740451	0.653182	0.25696	0.513979	LPC(O-16:0)	MCI	MCI_CTL ~ LPCO160
0.210037	0.653465	0.747892	0.88334	LPC(P-16:0)	MCI	MCI_CTL ~ LPCP160
-0.654161	0.246148	0.00786995	0.0878811	PC(28:0)	MCI	MCI_CTL ~ PC280
-1.10154	0.407667	0.00689127	0.0802982	PC(30:0)	MCI	MCI_CTL ~ PC300
-0.734567	0.294926	0.0127498	0.131421	PC(30:1)	MCI	MCI_CTL ~ PC301
-1.09586	0.324293	0.000726935	0.0236948	PC(31:0)	MCI	MCI_CTL ~ PC310
-0.99335	0.27536	0.000309215	0.0143951	PC(31:1)	MCI	MCI_CTL ~ PC311
-1.49707	0.925979	0.105934	0.371135	PC(32:0)	MCI	MCI_CTL ~ PC320
-1.62618	0.485918	0.000818033	0.0236948	PC(32:1)	MCI	MCI_CTL ~ PC321
-0.623193	0.484128	0.198008	0.467941	PC(32:2)	MCI	MCI_CTL ~ PC322
-0.88491	0.391673	0.0238642	0.182732	PC(33:0)_A	MCI	MCI_CTL ~ PC330_A
-1.88545	0.616855	0.00223903	0.0375037	PC(33:1)_A	MCI	MCI_CTL ~ PC331_A
-0.575123	0.172968	0.000884136	0.0236948	PC(33:1)_B	MCI	MCI_CTL ~ PC331_B
0.0399584	0.294451	0.892055	0.956283	PC(33:1)_C	MCI	MCI_CTL ~ PC331_C
-1.14639	0.566206	0.0429003	0.267378	PC(33:2)	MCI	MCI_CTL ~ PC332
-1.36791	0.937666	0.144608	0.415657	PC(34:1)	MCI	MCI_CTL ~ PC341
-2.17687	1.18035	0.0651458	0.324811	PC(34:2)	MCI	MCI_CTL ~ PC342
-1.57604	0.620199	0.0110477	0.118431	PC(34:3)	MCI	MCI_CTL ~ PC343
-0.852175	0.462588	0.065447	0.324811	PC(34:4)	MCI	MCI_CTL ~ PC344
-1.32415	0.701025	0.058908	0.31009	PC(35:1)	MCI	MCI_CTL ~ PC351
-1.00769	0.574276	0.0793077	0.333628	PC(35:2)	MCI	MCI_CTL ~ PC352
-1.61907	0.700861	0.0208814	0.168075	PC(35:3)	MCI	MCI_CTL ~ PC353
-0.51415	0.6153	0.403375	0.651231	PC(35:4)_A	MCI	MCI_CTL ~ PC354_A
-0.309652	0.71756	0.66608	0.843171	PC(36:1)	MCI	MCI_CTL ~ PC361
-0.5364	0.963438	0.577694	0.798052	PC(36:2)	MCI	MCI_CTL ~ PC362
-0.442967	1.03991	0.670132	0.843171	PC(36:3)	MCI	MCI_CTL ~ PC363
-0.420407	0.606264	0.488035	0.726629	PC(36:4)_A	MCI	MCI_CTL ~ PC364_A
-0.0450243	1.01491	0.964615	0.971868	PC(36:4)_B	MCI	MCI_CTL ~ PC364_B
-1.33861	0.381725	0.000453626	0.0173674	PC(36:5)	MCI	MCI_CTL ~ PC365
-0.96168	0.341204	0.00482508	0.064656	PC(36:6)	MCI	MCI_CTL ~ PC366
-0.26353	0.439954	0.549176	0.773624	PC(37:2)	MCI	MCI_CTL ~ PC372
0.336592	0.460411	0.464737	0.699717	PC(37:4)	MCI	MCI_CTL ~ PC374
-1.77886	0.494581	0.000322278	0.0143951	PC(37:5)	MCI	MCI_CTL ~ PC375
-0.937183	0.457269	0.0404113	0.257863	PC(37:6)	MCI	MCI_CTL ~ PC376
-0.0709391	0.793189	0.928736	0.968697	PC(38:2)	MCI	MCI_CTL ~ PC382
0.542768	0.611805	0.374994	0.624213	PC(38:3)	MCI	MCI_CTL ~ PC383
0.767022	0.781558	0.326395	0.568012	PC(38:4)_A	MCI	MCI_CTL ~ PC384_A
-2.06386	0.896468	0.021323	0.168075	PC(38:5)	MCI	MCI_CTL ~ PC385
-0.986889	0.834336	0.236871	0.499754	PC(38:6)_A	MCI	MCI_CTL ~ PC386_A
-0.985054	0.833898	0.237498	0.499754	PC(38:6)_B	MCI	MCI_CTL ~ PC386_B
0.760415	0.456412	0.0956992	0.36264	PC(40:4)	MCI	MCI_CTL ~ PC404
-1.00368	0.547821	0.0669325	0.326144	PC(40:5)_A	MCI	MCI_CTL ~ PC405_A
0.16454	0.71728	0.818562	0.925631	PC(40:5)_B	MCI	MCI_CTL ~ PC405_B
-0.297061	0.54089	0.582862	0.798793	PC(40:6)	MCI	MCI_CTL ~ PC406
-0.314675	0.574988	0.584192	0.798793	PC(40:8)	MCI	MCI_CTL ~ PC408
-0.542181	0.437041	0.214764	0.467941	PC(42:10)	MCI	MCI_CTL ~ PC4210
-0.895982	0.90264	0.320893	0.568012	PC(O-32:0)	MCI	MCI_CTL ~ PCO320
-0.0462244	0.651022	0.943396	0.968697	PC(O-34:0)	MCI	MCI_CTL ~ PCO340
-1.23131	0.881291	0.162363	0.43617	PC(P-32:0)/PC(O-32:1)	MCI	MCI_CTL ~ PCP320PCO321
-0.745887	0.306517	0.0149568	0.143158	PC(P-32:1)/PC(O-32:2)	MCI	MCI_CTL ~ PCP321PCO322
0.5673	0.831012	0.494821	0.728638	PC(P-34:0)/PC(O-34:1)	MCI	MCI_CTL ~ PCP340PCO341
-0.245467	0.61789	0.691171	0.857564	PC(P-34:1)/PC(O-34:2)_A	MCI	MCI_CTL ~ PCP341PCO342_A
-0.206104	0.764949	0.787595	0.915648	PC(P-34:1)/PC(O-34:2)_B	MCI	MCI_CTL ~ PCP341PCO342_B
-0.609168	0.652241	0.350323	0.596659	PC(P-34:2)/PC(O-34:3)	MCI	MCI_CTL ~ PCP342PCO343
0.443737	0.571311	0.437337	0.677493	PC(P-36:1)/PC(O-36:2)_A	MCI	MCI_CTL ~ PCP361PCO362_A
0.464781	0.317154	0.142791	0.415657	PC(P-36:1)/PC(O-36:2)_B	MCI	MCI_CTL ~ PCP361PCO362_B
0.977916	0.564341	0.083123	0.33753	PC(P-36:2)/PC(O-36:3)_A	MCI	MCI_CTL ~ PCP362PCO363_A
-0.540843	0.364447	0.137806	0.411774	PC(P-36:2)/PC(O-36:3)_B	MCI	MCI_CTL ~ PCP362PCO363_B
-0.0044317	0.628557	0.994374	0.998099	PC(P-36:2)/PC(O-36:3)_C	MCI	MCI_CTL ~ PCP362PCO363_C
0.634502	0.570722	0.266244	0.516324	PC(P-36:3)/PC(O-36:4)	MCI	MCI_CTL ~ PCP363PCO364
-1.14773	0.413216	0.00547674	0.0697398	PC(P-36:4)/PC(O-36:5)_A	MCI	MCI_CTL ~ PCP364PCO365_A
0.814	0.75487	0.280885	0.526415	PC(P-36:4)/PC(O-36:5)_B	MCI	MCI_CTL ~ PCP364PCO365_B
0.308821	0.744609	0.67833	0.847475	PC(P-38:3)/PC(O-38:4)	MCI	MCI_CTL ~ PCP383PCO384
2.37986	0.799717	0.00292152	0.0429548	PC(P-38:4)/PC(O-38:5)_A	MCI	MCI_CTL ~ PCP384PCO385_A
0.29558	0.315551	0.348906	0.596659	PC(P-38:4)/PC(O-38:5)_B	MCI	MCI_CTL ~ PCP384PCO385_B
-0.44228	0.290031	0.127274	0.39662	PC(P-38:5)/PC(O-38:6)	MCI	MCI_CTL ~ PCP385PCO386
0.0745905	0.280774	0.790501	0.915648	PC(P-38:6)/PC(O-38:7)	MCI	MCI_CTL ~ PCP386PCO387
-0.372952	0.562295	0.507159	0.730746	PC(P-40:3)/PC(O-40:4)	MCI	MCI_CTL ~ PCP403PCO404
-1.71826	0.443113	0.000105443	0.0143951	SM(d30:1)	MCI	MCI_CTL ~ SMd301
-1.54358	0.418875	0.000228654	0.0143951	SM(d31:1)	MCI	MCI_CTL ~ SMd311
-0.628756	0.473263	0.183995	0.456579	SM(d32:0)	MCI	MCI_CTL ~ SMd320
-1.56268	0.718515	0.0296394	0.209036	SM(d32:1)	MCI	MCI_CTL ~ SMd321
-1.13633	0.489588	0.0202868	0.168075	SM(d32:2)	MCI	MCI_CTL ~ SMd322
-1.64422	0.761585	0.0308543	0.212025	SM(d33:1)	MCI	MCI_CTL ~ SMd331
1.50407	1.03802	0.147341	0.415657	SM(d34:0)	MCI	MCI_CTL ~ SMd340
1.93389	1.07379	0.071703	0.333628	SM(d34:1)	MCI	MCI_CTL ~ SMd341
1.03619	0.664854	0.11911	0.381493	SM(d34:2)	MCI	MCI_CTL ~ SMd342
0.102407	0.572893	0.858131	0.93869	SM(d35:2)	MCI	MCI_CTL ~ SMd352
-0.229925	0.689425	0.738755	0.88334	SM(d36:0)	MCI	MCI_CTL ~ SMd360
0.328802	0.796844	0.679878	0.847475	SM(d36:1)	MCI	MCI_CTL ~ SMd361
1.54354	0.821218	0.0601667	0.31009	SM(d36:2)	MCI	MCI_CTL ~ SMd362
1.08285	0.611159	0.0764269	0.333628	SM(d36:3)	MCI	MCI_CTL ~ SMd363
-1.04884	0.769725	0.173004	0.447414	SM(d37:1)	MCI	MCI_CTL ~ SMd371
-1.04762	0.758198	0.167058	0.438937	SM(d38:0)	MCI	MCI_CTL ~ SMd380
-0.842615	0.763588	0.269812	0.516324	SM(d38:1)	MCI	MCI_CTL ~ SMd381
1.3955	0.827367	0.0916649	0.36264	SM(d38:2)	MCI	MCI_CTL ~ SMd382
-1.37864	0.596208	0.0207585	0.168075	SM(d39:1)	MCI	MCI_CTL ~ SMd391
-0.210222	0.588667	0.721005	0.871497	SM(d39:2)	MCI	MCI_CTL ~ SMd392
-0.344532	0.678347	0.611525	0.816493	SM(d40:0)	MCI	MCI_CTL ~ SMd400
-0.162396	0.728147	0.823515	0.927319	SM(d40:1)	MCI	MCI_CTL ~ SMd401
-0.579119	0.824488	0.482431	0.722299	SM(d40:2)	MCI	MCI_CTL ~ SMd402
-0.0440447	0.425819	0.917618	0.968195	SM(d40:3)	MCI	MCI_CTL ~ SMd403
-0.266134	0.557978	0.63339	0.830914	SM(d41:1)	MCI	MCI_CTL ~ SMd411
-0.570522	0.653624	0.382739	0.629289	SM(d41:2)	MCI	MCI_CTL ~ SMd412
-0.274018	0.767574	0.721098	0.871497	SM(d41:3)	MCI	MCI_CTL ~ SMd413
-0.110811	0.585921	0.849996	0.937444	SM(d42:1)	MCI	MCI_CTL ~ SMd421
0.376145	0.84792	0.657325	0.838872	SM(d42:2)	MCI	MCI_CTL ~ SMd422
0.658104	0.806075	0.414254	0.655182	SM(d42:3)	MCI	MCI_CTL ~ SMd423
-0.801112	0.552643	0.14717	0.415657	SM(d43:1)	MCI	MCI_CTL ~ SMd431
-1.70346	0.547829	0.00187418	0.0347943	SM(d43:2)	MCI	MCI_CTL ~ SMd432
-0.636901	0.393317	0.105381	0.371135	SM(d44:1)	MCI	MCI_CTL ~ SMd441
-0.467187	0.424996	0.271648	0.516324	SM(d44:2)	MCI	MCI_CTL ~ SMd442
-0.158363	0.126334	0.210013	0.467941	TG(40:0)	MCI	MCI_CTL ~ TG400
-0.168639	0.101321	0.0960315	0.36264	TG(40:1)	MCI	MCI_CTL ~ TG401
-0.217367	0.141966	0.125738	0.396446	TG(42:0)	MCI	MCI_CTL ~ TG420
-0.206897	0.130328	0.112397	0.376531	TG(42:1)	MCI	MCI_CTL ~ TG421
-0.200094	0.123079	0.104005	0.371135	TG(42:2)	MCI	MCI_CTL ~ TG422
-0.48366	0.480199	0.313834	0.568012	TG(42:3)	MCI	MCI_CTL ~ TG423
-0.266902	0.160384	0.0960832	0.36264	TG(44:0)	MCI	MCI_CTL ~ TG440
-0.266818	0.16718	0.110491	0.376531	TG(44:1)	MCI	MCI_CTL ~ TG441
-0.202251	0.148643	0.173623	0.447414	TG(44:2)	MCI	MCI_CTL ~ TG442
-0.258337	0.156492	0.0987788	0.36264	TG(45:1)	MCI	MCI_CTL ~ TG451
-0.395586	0.186096	0.0335269	0.22463	TG(46:0)	MCI	MCI_CTL ~ TG460
-0.345917	0.209138	0.0981252	0.36264	TG(46:1)	MCI	MCI_CTL ~ TG461
-0.304892	0.218422	0.16275	0.43617	TG(46:2)	MCI	MCI_CTL ~ TG462
0.0497137	0.521217	0.924013	0.968697	TG(46:3)_A	MCI	MCI_CTL ~ TG463_A
-0.244143	0.200669	0.223739	0.483279	TG(46:3)_B	MCI	MCI_CTL ~ TG463_B
0.290359	0.648975	0.654577	0.838872	TG(46:4)	MCI	MCI_CTL ~ TG464
-0.142806	0.682022	0.834147	0.931464	TG(46:5)	MCI	MCI_CTL ~ TG465
-0.399486	0.204742	0.0510376	0.28496	TG(47:1)	MCI	MCI_CTL ~ TG471
-0.342711	0.2124	0.106632	0.371135	TG(47:2)	MCI	MCI_CTL ~ TG472
-0.348836	0.221233	0.114847	0.379986	TG(48:0)	MCI	MCI_CTL ~ TG480
-0.347013	0.245748	0.15793	0.43617	TG(48:1)	MCI	MCI_CTL ~ TG481
-0.388097	0.276715	0.160762	0.43617	TG(48:2)	MCI	MCI_CTL ~ TG482
-0.295337	0.276268	0.285059	0.530526	TG(48:3)	MCI	MCI_CTL ~ TG483
0.0639076	0.559671	0.909089	0.966862	TG(48:4)	MCI	MCI_CTL ~ TG484
0.681957	0.768321	0.374759	0.624213	TG(48:5)	MCI	MCI_CTL ~ TG485
0.884654	0.708016	0.211488	0.467941	TG(48:6)	MCI	MCI_CTL ~ TG486
-0.418041	0.208415	0.0448768	0.273341	TG(49:0)	MCI	MCI_CTL ~ TG490
-0.476781	0.270731	0.0782233	0.333628	TG(49:1)	MCI	MCI_CTL ~ TG491
-0.499709	0.319191	0.117454	0.381493	TG(49:2)	MCI	MCI_CTL ~ TG492
-0.379715	0.341317	0.265924	0.516324	TG(49:3)_A	MCI	MCI_CTL ~ TG493_A
-0.320034	0.21442	0.135553	0.411774	TG(50:0)	MCI	MCI_CTL ~ TG500
-0.145742	0.296992	0.62362	0.827377	TG(50:1)	MCI	MCI_CTL ~ TG501
-0.293611	0.357181	0.411064	0.655182	TG(50:2)	MCI	MCI_CTL ~ TG502
-0.200242	0.373948	0.592318	0.805794	TG(50:3)	MCI	MCI_CTL ~ TG503
-0.189866	0.338117	0.574431	0.798052	TG(50:4)	MCI	MCI_CTL ~ TG504
-0.328252	0.283567	0.247034	0.505382	TG(50:5)_B	MCI	MCI_CTL ~ TG505_B
-0.319787	0.256949	0.213296	0.467941	TG(50:6)_B	MCI	MCI_CTL ~ TG506_B
-0.373373	0.282954	0.186984	0.45974	TG(51:1)	MCI	MCI_CTL ~ TG511
-0.333669	0.392938	0.39579	0.646779	TG(51:2)	MCI	MCI_CTL ~ TG512
-0.0489277	0.446524	0.912747	0.966862	TG(51:3)	MCI	MCI_CTL ~ TG513
-0.0960103	0.391591	0.806317	0.915648	TG(51:4)_A	MCI	MCI_CTL ~ TG514_A
-0.297521	0.489012	0.542914	0.769846	TG(51:5)	MCI	MCI_CTL ~ TG515
-0.343651	0.195633	0.0789843	0.333628	TG(52:0)	MCI	MCI_CTL ~ TG520
-0.156604	0.262875	0.551352	0.773624	TG(52:1)	MCI	MCI_CTL ~ TG521
0.480162	0.423597	0.25699	0.513979	TG(52:2)	MCI	MCI_CTL ~ TG522
0.557275	0.44893	0.21448	0.467941	TG(52:3)	MCI	MCI_CTL ~ TG523
0.406574	0.410192	0.321597	0.568012	TG(52:4)	MCI	MCI_CTL ~ TG524
-0.0192043	0.361989	0.95769	0.969124	TG(52:5)	MCI	MCI_CTL ~ TG525
-0.353727	0.303734	0.244183	0.503393	TG(52:6)_A	MCI	MCI_CTL ~ TG526_A
-0.42683	0.244309	0.0806215	0.333628	TG(52:7)_A	MCI	MCI_CTL ~ TG527_A
-0.276395	0.215581	0.19981	0.467941	TG(53:1)	MCI	MCI_CTL ~ TG531
-0.059608	0.365507	0.870453	0.944459	TG(53:2)	MCI	MCI_CTL ~ TG532
0.353993	0.384816	0.357625	0.602789	TG(53:3)	MCI	MCI_CTL ~ TG533
0.0557167	0.40823	0.891439	0.956283	TG(53:4)_A	MCI	MCI_CTL ~ TG534_A
-0.0298203	0.365012	0.934888	0.968697	TG(53:5)_A	MCI	MCI_CTL ~ TG535_A
-0.317268	0.181122	0.0798292	0.333628	TG(54:0)	MCI	MCI_CTL ~ TG540
-0.19528	0.248993	0.432877	0.674482	TG(54:1)	MCI	MCI_CTL ~ TG541
0.297596	0.339319	0.380466	0.629289	TG(54:2)	MCI	MCI_CTL ~ TG542
0.807472	0.407172	0.0473537	0.277126	TG(54:3)	MCI	MCI_CTL ~ TG543
0.708336	0.405833	0.0809172	0.333628	TG(54:4)	MCI	MCI_CTL ~ TG544
0.297788	0.37485	0.426952	0.669141	TG(54:5)_A	MCI	MCI_CTL ~ TG545_A
0.378679	0.406667	0.351762	0.596659	TG(54:5)_B	MCI	MCI_CTL ~ TG545_B
-0.0207202	0.286733	0.942392	0.968697	TG(54:6)_A	MCI	MCI_CTL ~ TG546_A
-0.103288	0.380579	0.786086	0.915648	TG(54:6)_B	MCI	MCI_CTL ~ TG546_B
-0.370737	0.305821	0.22541	0.483279	TG(54:7)_A	MCI	MCI_CTL ~ TG547_A
-0.399545	0.251193	0.111702	0.376531	TG(54:8)_A	MCI	MCI_CTL ~ TG548_A
-0.370639	0.336163	0.270221	0.516324	TG(55:2)	MCI	MCI_CTL ~ TG552
0.441232	0.187553	0.018644	0.166553	TG(55:4)	MCI	MCI_CTL ~ TG554
-0.195451	0.176029	0.266855	0.516324	TG(56:0)	MCI	MCI_CTL ~ TG560
-0.293642	0.216903	0.175802	0.448714	TG(56:1)_B	MCI	MCI_CTL ~ TG561_B
-0.134553	0.292936	0.646	0.834975	TG(56:2)	MCI	MCI_CTL ~ TG562
0.189351	0.4148	0.648041	0.834975	TG(56:3)_B	MCI	MCI_CTL ~ TG563_B
0.168067	0.458471	0.713931	0.871497	TG(56:6)	MCI	MCI_CTL ~ TG566
-0.140607	0.395068	0.721912	0.871497	TG(56:7)	MCI	MCI_CTL ~ TG567
-0.113611	0.329343	0.730121	0.877455	TG(56:8)	MCI	MCI_CTL ~ TG568
-0.317651	0.27949	0.255731	0.513979	TG(56:9)	MCI	MCI_CTL ~ TG569
-0.15065	0.224125	0.501476	0.730746	TG(58:1)	MCI	MCI_CTL ~ TG581
-0.303132	0.298413	0.309718	0.568012	TG(58:10)	MCI	MCI_CTL ~ TG5810
-0.371656	0.197405	0.0597404	0.31009	TG(58:11)	MCI	MCI_CTL ~ TG5811
-0.194101	0.236462	0.411729	0.655182	TG(58:2)	MCI	MCI_CTL ~ TG582
-0.212609	0.252659	0.400076	0.649821	TG(58:3)	MCI	MCI_CTL ~ TG583
-0.377295	0.321397	0.240427	0.499754	TG(58:4)	MCI	MCI_CTL ~ TG584
-1.5947	0.759174	0.0356787	0.233217	PA(34:2)	MCI	MCI_CTL ~ PA342
-1.72187	0.581099	0.0030453	0.0429548	PA(O-35:1)	MCI	MCI_CTL ~ PAO351
0.420438	0.639103	0.51063	0.731813	PA(O-38:2)	MCI	MCI_CTL ~ PAO382
0.0639121	0.464652	0.890597	0.956283	PA(P-38:2)	MCI	MCI_CTL ~ PAP382
-1.53596	1.11096	0.1668	0.438937	PE(34:0)	MCI	MCI_CTL ~ PE340
-1.64058	0.507996	0.00123999	0.028863	PE(34:1)	MCI	MCI_CTL ~ PE341
-1.23492	0.522752	0.0181593	0.166553	PE(35:0)	MCI	MCI_CTL ~ PE350
-1.86701	0.580236	0.00129238	0.028863	PE(35:1)	MCI	MCI_CTL ~ PE351
-1.16039	0.520144	0.0256873	0.191228	PE(35:2)	MCI	MCI_CTL ~ PE352
0.366916	3.26594	0.910549	0.966862	PE(36:0)	MCI	MCI_CTL ~ PE360
-1.28452	0.872482	0.14095	0.415106	PE(36:1)	MCI	MCI_CTL ~ PE361
-1.57656	1.04705	0.132141	0.407056	PE(36:2)_A	MCI	MCI_CTL ~ PE362_A
-0.3801	0.393229	0.333738	0.577044	PE(36:2)_B	MCI	MCI_CTL ~ PE362_B
-2.02834	0.654699	0.00194744	0.0347943	PE(36:3)_A	MCI	MCI_CTL ~ PE363_A
-0.341787	0.347005	0.324644	0.568012	PE(36:3)_B	MCI	MCI_CTL ~ PE363_B
-2.02961	0.654394	0.00192537	0.0347943	PE(36:3)_C	MCI	MCI_CTL ~ PE363_C
-0.283678	0.370375	0.443724	0.678272	PE(36:3)_D	MCI	MCI_CTL ~ PE363_D
0.0813242	0.468279	0.862128	0.939229	PE(36:4)	MCI	MCI_CTL ~ PE364
-0.406473	0.787393	0.605696	0.815711	PE(38:1)	MCI	MCI_CTL ~ PE381
-0.628883	1.00853	0.532912	0.759683	PE(38:2)	MCI	MCI_CTL ~ PE382
0.0723561	1.13119	0.948998	0.969124	PE(38:3)	MCI	MCI_CTL ~ PE383
0.156202	0.862446	0.856277	0.93869	PE(38:4)	MCI	MCI_CTL ~ PE384
-1.45755	0.393516	0.000212288	0.0143951	PE(38:5)	MCI	MCI_CTL ~ PE385
-0.376378	0.37538	0.316026	0.568012	PE(38:6)	MCI	MCI_CTL ~ PE386
1.15372	0.922405	0.211015	0.467941	PE(40:4)	MCI	MCI_CTL ~ PE404
-2.23819	0.903787	0.0132694	0.131711	PE(40:5)	MCI	MCI_CTL ~ PE405
-1.20742	0.814601	0.138282	0.411774	PE(40:6)	MCI	MCI_CTL ~ PE406
-1.40669	0.47461	0.00303772	0.0429548	PE(40:7)	MCI	MCI_CTL ~ PE407
-1.32628	0.67948	0.0509496	0.28496	PE(42:5)	MCI	MCI_CTL ~ PE425
-0.140058	0.289695	0.628764	0.830093	PE(42:7)	MCI	MCI_CTL ~ PE427
-0.195015	0.425242	0.646523	0.834975	PE(O-34:1)/PE(P-34:0)	MCI	MCI_CTL ~ PEO341PEP340
0.664929	0.665201	0.317508	0.568012	PE(O-36:0)	MCI	MCI_CTL ~ PEO360
0.253905	0.994057	0.798397	0.915648	PE(O-36:1)/PE(P-36:0)	MCI	MCI_CTL ~ PEO361PEP360
0.0366787	0.701076	0.958276	0.969124	PE(O-36:2)	MCI	MCI_CTL ~ PEO362
0.179665	0.552767	0.745159	0.88334	PE(O-36:2)/PE(P-36:1)	MCI	MCI_CTL ~ PEO362PEP361
-0.000858697	0.639232	0.998928	0.998928	PE(O-36:3)	MCI	MCI_CTL ~ PEO363
-0.0393811	0.510917	0.93856	0.968697	PE(O-36:3)/PE(P-36:2)	MCI	MCI_CTL ~ PEO363PEP362
0.430834	0.564519	0.445352	0.678272	PE(O-36:4)/PE(P-36:3)	MCI	MCI_CTL ~ PEO364PEP363
0.528673	0.536877	0.324762	0.568012	PE(O-36:5)/PE(P-36:4)	MCI	MCI_CTL ~ PEO365PEP364
1.07376	0.614111	0.08038	0.333628	PE(O-38:4)/PE(P-38:3)	MCI	MCI_CTL ~ PEO384PEP383
0.735736	0.669039	0.271467	0.516324	PE(O-40:4)/PE(P-40:3)	MCI	MCI_CTL ~ PEO404PEP403
-0.901454	1.10733	0.415601	0.655182	PE(O-40:5)/PE(P-40:4)	MCI	MCI_CTL ~ PEO405PEP404
-2.92353	0.809684	0.000305364	0.0143951	PE(O-40:6)/PE(P-40:5)	MCI	MCI_CTL ~ PEO406PEP405
-0.621394	0.496565	0.210794	0.467941	PE(O-40:7)/PE(P-40:6)	MCI	MCI_CTL ~ PEO407PEP406
-1.20936	0.848869	0.154252	0.430621	PE(O-42:6)	MCI	MCI_CTL ~ PEO426
-0.156818	0.785057	0.841673	0.934819	PE(O-44:6)/PE(P-44:5)	MCI	MCI_CTL ~ PEO446PEP445
-0.320444	0.998234	0.748202	0.88334	PE(O-44:7)/PE(P-44:6)	MCI	MCI_CTL ~ PEO447PEP446
0.170531	0.552564	0.757613	0.890528	PE(P-36:1)	MCI	MCI_CTL ~ PEP361
-0.0406234	0.510967	0.936632	0.968697	PE(P-36:2)	MCI	MCI_CTL ~ PEP362
-0.319788	0.846583	0.705624	0.867891	PE(P-41:0)	MCI	MCI_CTL ~ PEP410
-1.36344	1.05269	0.195251	0.467941	PE(P-42:6)/PE(O-42:7)	MCI	MCI_CTL ~ PEP426PEO427
-0.679698	0.245988	0.00572491	0.0697398	PI(32:1)	MCI	MCI_CTL ~ PI321
-0.575571	0.430854	0.181587	0.454816	PI(34:1)	MCI	MCI_CTL ~ PI341
-0.286248	0.415485	0.490855	0.726791	PI(34:2)	MCI	MCI_CTL ~ PI342
-0.194038	0.514317	0.705971	0.867891	PI(36:1)	MCI	MCI_CTL ~ PI361
0.108674	0.552723	0.844128	0.934819	PI(36:2)	MCI	MCI_CTL ~ PI362
-0.267852	0.480938	0.577571	0.798052	PI(36:3)	MCI	MCI_CTL ~ PI363
-0.342426	0.514965	0.506082	0.730746	PI(36:4)	MCI	MCI_CTL ~ PI364
-0.863024	0.664207	0.193831	0.467941	PI(37:4)	MCI	MCI_CTL ~ PI374
-0.591746	0.466071	0.204211	0.467941	PI(38:2)	MCI	MCI_CTL ~ PI382
-0.141222	0.562756	0.801855	0.915648	PI(38:3)	MCI	MCI_CTL ~ PI383
0.495212	0.671351	0.460736	0.697612	PI(38:4)	MCI	MCI_CTL ~ PI384
-0.594537	0.545443	0.27571	0.520354	PI(38:5)	MCI	MCI_CTL ~ PI385
-0.971905	0.43852	0.026669	0.19317	PI(38:6)	MCI	MCI_CTL ~ PI386
-0.273931	0.616271	0.656683	0.918479	Cer(d42:0)	MCI Adjusted	MCI_CTL ~ Cerd420 + Sex + e4_c + Site + Age
0.573385	0.722238	0.427253	0.918479	Cer(d42:1)_A	MCI Adjusted	MCI_CTL ~ Cerd421_A + Sex + e4_c + Site + Age
0.686878	0.695622	0.323431	0.918479	Cer(d42:1)_B	MCI Adjusted	MCI_CTL ~ Cerd421_B + Sex + e4_c + Site + Age
0.128992	0.584603	0.825365	0.949347	DG(34:1)	MCI Adjusted	MCI_CTL ~ DG341 + Sex + e4_c + Site + Age
0.677175	0.685592	0.323288	0.918479	DG(34:2)	MCI Adjusted	MCI_CTL ~ DG342 + Sex + e4_c + Site + Age
0.40451	0.301317	0.179443	0.918479	DG(36:2)	MCI Adjusted	MCI_CTL ~ DG362 + Sex + e4_c + Site + Age
0.792219	0.528118	0.133594	0.918479	DG(38:1)_A	MCI Adjusted	MCI_CTL ~ DG381_A + Sex + e4_c + Site + Age
1.25469	0.701812	0.0738105	0.918479	LacCer(d32:1)	MCI Adjusted	MCI_CTL ~ LacCerd321 + Sex + e4_c + Site + Age
-0.225786	0.826356	0.784676	0.93597	LacCer(d42:2)	MCI Adjusted	MCI_CTL ~ LacCerd422 + Sex + e4_c + Site + Age
0.241457	0.588557	0.681621	0.918479	LPC(14:0)	MCI Adjusted	MCI_CTL ~ LPC140 + Sex + e4_c + Site + Age
-0.119554	0.562985	0.831828	0.952692	LPC(15:0)_A	MCI Adjusted	MCI_CTL ~ LPC150_A + Sex + e4_c + Site + Age
-0.740467	0.831244	0.37304	0.918479	LPC(16:0)	MCI Adjusted	MCI_CTL ~ LPC160 + Sex + e4_c + Site + Age
0.235465	0.712261	0.740956	0.918479	LPC(16:1)	MCI Adjusted	MCI_CTL ~ LPC161 + Sex + e4_c + Site + Age
0.881343	0.812809	0.278224	0.918479	LPC(18:0)	MCI Adjusted	MCI_CTL ~ LPC180 + Sex + e4_c + Site + Age
0.562889	0.920612	0.540915	0.918479	LPC(18:1)	MCI Adjusted	MCI_CTL ~ LPC181 + Sex + e4_c + Site + Age
0.216799	0.750699	0.772738	0.93597	LPC(18:2)	MCI Adjusted	MCI_CTL ~ LPC182 + Sex + e4_c + Site + Age
0.990564	0.656138	0.131123	0.918479	LPC(20:3)	MCI Adjusted	MCI_CTL ~ LPC203 + Sex + e4_c + Site + Age
0.244826	0.662054	0.711534	0.918479	LPC(20:4)	MCI Adjusted	MCI_CTL ~ LPC204 + Sex + e4_c + Site + Age
0.471636	0.605267	0.43585	0.918479	LPC(22:5)	MCI Adjusted	MCI_CTL ~ LPC225 + Sex + e4_c + Site + Age
1.25775	0.621063	0.0428509	0.918479	LPC(22:6)	MCI Adjusted	MCI_CTL ~ LPC226 + Sex + e4_c + Site + Age
1.16687	0.818177	0.153814	0.918479	LPC(O-16:0)	MCI Adjusted	MCI_CTL ~ LPCO160 + Sex + e4_c + Site + Age
0.479096	0.794697	0.546597	0.918479	LPC(P-16:0)	MCI Adjusted	MCI_CTL ~ LPCP160 + Sex + e4_c + Site + Age
0.0429591	0.329015	0.896116	0.970364	PC(28:0)	MCI Adjusted	MCI_CTL ~ PC280 + Sex + e4_c + Site + Age
-0.0683568	0.557485	0.902411	0.970364	PC(30:0)	MCI Adjusted	MCI_CTL ~ PC300 + Sex + e4_c + Site + Age
0.241495	0.41514	0.560757	0.918479	PC(30:1)	MCI Adjusted	MCI_CTL ~ PC301 + Sex + e4_c + Site + Age
-0.541999	0.441691	0.219785	0.918479	PC(31:0)	MCI Adjusted	MCI_CTL ~ PC310 + Sex + e4_c + Site + Age
-0.286404	0.369748	0.43858	0.918479	PC(31:1)	MCI Adjusted	MCI_CTL ~ PC311 + Sex + e4_c + Site + Age
0.368971	1.18833	0.756185	0.925281	PC(32:0)	MCI Adjusted	MCI_CTL ~ PC320 + Sex + e4_c + Site + Age
-0.351704	0.649953	0.588423	0.918479	PC(32:1)	MCI Adjusted	MCI_CTL ~ PC321 + Sex + e4_c + Site + Age
0.238994	0.646551	0.711647	0.918479	PC(32:2)	MCI Adjusted	MCI_CTL ~ PC322 + Sex + e4_c + Site + Age
-0.159014	0.560823	0.776766	0.93597	PC(33:0)_A	MCI Adjusted	MCI_CTL ~ PC330_A + Sex + e4_c + Site + Age
-0.440318	0.870858	0.613127	0.918479	PC(33:1)_A	MCI Adjusted	MCI_CTL ~ PC331_A + Sex + e4_c + Site + Age
-0.271173	0.229429	0.237227	0.918479	PC(33:1)_B	MCI Adjusted	MCI_CTL ~ PC331_B + Sex + e4_c + Site + Age
0.46263	0.374411	0.216599	0.918479	PC(33:1)_C	MCI Adjusted	MCI_CTL ~ PC331_C + Sex + e4_c + Site + Age
-1.07332	0.755968	0.155669	0.918479	PC(33:2)	MCI Adjusted	MCI_CTL ~ PC332 + Sex + e4_c + Site + Age
0.452939	1.23517	0.713841	0.918479	PC(34:1)	MCI Adjusted	MCI_CTL ~ PC341 + Sex + e4_c + Site + Age
-0.273407	1.56316	0.861153	0.959195	PC(34:2)	MCI Adjusted	MCI_CTL ~ PC342 + Sex + e4_c + Site + Age
-0.281763	0.862833	0.744004	0.918479	PC(34:3)	MCI Adjusted	MCI_CTL ~ PC343 + Sex + e4_c + Site + Age
0.3154	0.647898	0.626396	0.918479	PC(34:4)	MCI Adjusted	MCI_CTL ~ PC344 + Sex + e4_c + Site + Age
-0.244631	0.927746	0.792024	0.93597	PC(35:1)	MCI Adjusted	MCI_CTL ~ PC351 + Sex + e4_c + Site + Age
-0.606263	0.7785	0.436123	0.918479	PC(35:2)	MCI Adjusted	MCI_CTL ~ PC352 + Sex + e4_c + Site + Age
-1.65344	0.965664	0.0868547	0.918479	PC(35:3)	MCI Adjusted	MCI_CTL ~ PC353 + Sex + e4_c + Site + Age
-0.750622	0.797812	0.346781	0.918479	PC(35:4)_A	MCI Adjusted	MCI_CTL ~ PC354_A + Sex + e4_c + Site + Age
0.883544	0.931946	0.343097	0.918479	PC(36:1)	MCI Adjusted	MCI_CTL ~ PC361 + Sex + e4_c + Site + Age
0.454995	1.30509	0.727366	0.918479	PC(36:2)	MCI Adjusted	MCI_CTL ~ PC362 + Sex + e4_c + Site + Age
-0.648917	1.3447	0.629398	0.918479	PC(36:3)	MCI Adjusted	MCI_CTL ~ PC363 + Sex + e4_c + Site + Age
-0.0714073	0.753567	0.924506	0.970364	PC(36:4)_A	MCI Adjusted	MCI_CTL ~ PC364_A + Sex + e4_c + Site + Age
0.28282	1.2714	0.823965	0.949347	PC(36:4)_B	MCI Adjusted	MCI_CTL ~ PC364_B + Sex + e4_c + Site + Age
0.510317	0.578795	0.377946	0.918479	PC(36:5)	MCI Adjusted	MCI_CTL ~ PC365 + Sex + e4_c + Site + Age
0.498411	0.517837	0.335806	0.918479	PC(36:6)	MCI Adjusted	MCI_CTL ~ PC366 + Sex + e4_c + Site + Age
0.0519821	0.557683	0.925736	0.970364	PC(37:2)	MCI Adjusted	MCI_CTL ~ PC372 + Sex + e4_c + Site + Age
-0.328724	0.560763	0.557735	0.918479	PC(37:4)	MCI Adjusted	MCI_CTL ~ PC374 + Sex + e4_c + Site + Age
0.028242	0.729041	0.969099	0.99509	PC(37:5)	MCI Adjusted	MCI_CTL ~ PC375 + Sex + e4_c + Site + Age
0.176338	0.671251	0.792781	0.93597	PC(37:6)	MCI Adjusted	MCI_CTL ~ PC376 + Sex + e4_c + Site + Age
0.637262	1.02532	0.534256	0.918479	PC(38:2)	MCI Adjusted	MCI_CTL ~ PC382 + Sex + e4_c + Site + Age
0.725035	0.773309	0.348463	0.918479	PC(38:3)	MCI Adjusted	MCI_CTL ~ PC383 + Sex + e4_c + Site + Age
0.711656	0.996919	0.475316	0.918479	PC(38:4)_A	MCI Adjusted	MCI_CTL ~ PC384_A + Sex + e4_c + Site + Age
1.11363	1.22787	0.364427	0.918479	PC(38:5)	MCI Adjusted	MCI_CTL ~ PC385 + Sex + e4_c + Site + Age
1.33698	1.13793	0.240022	0.918479	PC(38:6)_A	MCI Adjusted	MCI_CTL ~ PC386_A + Sex + e4_c + Site + Age
1.35662	1.13426	0.231682	0.918479	PC(38:6)_B	MCI Adjusted	MCI_CTL ~ PC386_B + Sex + e4_c + Site + Age
0.320897	0.566201	0.570881	0.918479	PC(40:4)	MCI Adjusted	MCI_CTL ~ PC404 + Sex + e4_c + Site + Age
1.5206	0.801719	0.05787	0.918479	PC(40:5)_A	MCI Adjusted	MCI_CTL ~ PC405_A + Sex + e4_c + Site + Age
0.41967	0.849924	0.621466	0.918479	PC(40:5)_B	MCI Adjusted	MCI_CTL ~ PC405_B + Sex + e4_c + Site + Age
1.44782	0.746912	0.0525731	0.918479	PC(40:6)	MCI Adjusted	MCI_CTL ~ PC406 + Sex + e4_c + Site + Age
0.557625	0.759369	0.46275	0.918479	PC(40:8)	MCI Adjusted	MCI_CTL ~ PC408 + Sex + e4_c + Site + Age
0.350629	0.577755	0.543929	0.918479	PC(42:10)	MCI Adjusted	MCI_CTL ~ PC4210 + Sex + e4_c + Site + Age
0.40732	1.13314	0.719249	0.918479	PC(O-32:0)	MCI Adjusted	MCI_CTL ~ PCO320 + Sex + e4_c + Site + Age
0.345263	0.834363	0.679017	0.918479	PC(O-34:0)	MCI Adjusted	MCI_CTL ~ PCO340 + Sex + e4_c + Site + Age
0.661322	1.12782	0.557624	0.918479	PC(P-32:0)/PC(O-32:1)	MCI Adjusted	MCI_CTL ~ PCP320PCO321 + Sex + e4_c + Site + Age
-0.203111	0.365245	0.578146	0.918479	PC(P-32:1)/PC(O-32:2)	MCI Adjusted	MCI_CTL ~ PCP321PCO322 + Sex + e4_c + Site + Age
1.0643	1.04401	0.307995	0.918479	PC(P-34:0)/PC(O-34:1)	MCI Adjusted	MCI_CTL ~ PCP340PCO341 + Sex + e4_c + Site + Age
0.370367	0.786963	0.637907	0.918479	PC(P-34:1)/PC(O-34:2)_A	MCI Adjusted	MCI_CTL ~ PCP341PCO342_A + Sex + e4_c + Site + Age
1.70035	1.04471	0.103615	0.918479	PC(P-34:1)/PC(O-34:2)_B	MCI Adjusted	MCI_CTL ~ PCP341PCO342_B + Sex + e4_c + Site + Age
-0.0711805	0.818899	0.930733	0.97057	PC(P-34:2)/PC(O-34:3)	MCI Adjusted	MCI_CTL ~ PCP342PCO343 + Sex + e4_c + Site + Age
0.506056	0.725799	0.485653	0.918479	PC(P-36:1)/PC(O-36:2)_A	MCI Adjusted	MCI_CTL ~ PCP361PCO362_A + Sex + e4_c + Site + Age
0.732941	0.400278	0.0670885	0.918479	PC(P-36:1)/PC(O-36:2)_B	MCI Adjusted	MCI_CTL ~ PCP361PCO362_B + Sex + e4_c + Site + Age
0.101472	0.714655	0.88709	0.970364	PC(P-36:2)/PC(O-36:3)_A	MCI Adjusted	MCI_CTL ~ PCP362PCO363_A + Sex + e4_c + Site + Age
-0.372004	0.545588	0.49534	0.918479	PC(P-36:2)/PC(O-36:3)_B	MCI Adjusted	MCI_CTL ~ PCP362PCO363_B + Sex + e4_c + Site + Age
-0.112781	0.806532	0.888791	0.970364	PC(P-36:2)/PC(O-36:3)_C	MCI Adjusted	MCI_CTL ~ PCP362PCO363_C + Sex + e4_c + Site + Age
0.0820656	0.75094	0.912977	0.970364	PC(P-36:3)/PC(O-36:4)	MCI Adjusted	MCI_CTL ~ PCP363PCO364 + Sex + e4_c + Site + Age
-0.076159	0.55382	0.890623	0.970364	PC(P-36:4)/PC(O-36:5)_A	MCI Adjusted	MCI_CTL ~ PCP364PCO365_A + Sex + e4_c + Site + Age
0.472725	0.950114	0.618805	0.918479	PC(P-36:4)/PC(O-36:5)_B	MCI Adjusted	MCI_CTL ~ PCP364PCO365_B + Sex + e4_c + Site + Age
-0.00738902	0.938605	0.993719	0.997441	PC(P-38:3)/PC(O-38:4)	MCI Adjusted	MCI_CTL ~ PCP383PCO384 + Sex + e4_c + Site + Age
0.963171	1.00954	0.34005	0.918479	PC(P-38:4)/PC(O-38:5)_A	MCI Adjusted	MCI_CTL ~ PCP384PCO385_A + Sex + e4_c + Site + Age
-0.560276	0.421449	0.183715	0.918479	PC(P-38:4)/PC(O-38:5)_B	MCI Adjusted	MCI_CTL ~ PCP384PCO385_B + Sex + e4_c + Site + Age
0.222684	0.404434	0.581904	0.918479	PC(P-38:5)/PC(O-38:6)	MCI Adjusted	MCI_CTL ~ PCP385PCO386 + Sex + e4_c + Site + Age
-0.220421	0.329528	0.50356	0.918479	PC(P-38:6)/PC(O-38:7)	MCI Adjusted	MCI_CTL ~ PCP386PCO387 + Sex + e4_c + Site + Age
-0.365048	0.694445	0.599119	0.918479	PC(P-40:3)/PC(O-40:4)	MCI Adjusted	MCI_CTL ~ PCP403PCO404 + Sex + e4_c + Site + Age
-0.477586	0.639926	0.455477	0.918479	SM(d30:1)	MCI Adjusted	MCI_CTL ~ SMd301 + Sex + e4_c + Site + Age
-0.79341	0.53207	0.135916	0.918479	SM(d31:1)	MCI Adjusted	MCI_CTL ~ SMd311 + Sex + e4_c + Site + Age
-0.279719	0.590251	0.635572	0.918479	SM(d32:0)	MCI Adjusted	MCI_CTL ~ SMd320 + Sex + e4_c + Site + Age
-0.314336	0.938294	0.737619	0.918479	SM(d32:1)	MCI Adjusted	MCI_CTL ~ SMd321 + Sex + e4_c + Site + Age
0.00765544	0.737165	0.991714	0.997441	SM(d32:2)	MCI Adjusted	MCI_CTL ~ SMd322 + Sex + e4_c + Site + Age
-0.531571	1.01208	0.599428	0.918479	SM(d33:1)	MCI Adjusted	MCI_CTL ~ SMd331 + Sex + e4_c + Site + Age
2.00387	1.30796	0.125508	0.918479	SM(d34:0)	MCI Adjusted	MCI_CTL ~ SMd340 + Sex + e4_c + Site + Age
3.08193	1.35174	0.0226093	0.918479	SM(d34:1)	MCI Adjusted	MCI_CTL ~ SMd341 + Sex + e4_c + Site + Age
1.46792	0.888003	0.0983187	0.918479	SM(d34:2)	MCI Adjusted	MCI_CTL ~ SMd342 + Sex + e4_c + Site + Age
0.313217	0.787319	0.690758	0.918479	SM(d35:2)	MCI Adjusted	MCI_CTL ~ SMd352 + Sex + e4_c + Site + Age
0.965711	0.897535	0.281945	0.918479	SM(d36:0)	MCI Adjusted	MCI_CTL ~ SMd360 + Sex + e4_c + Site + Age
2.19999	1.06298	0.0384857	0.918479	SM(d36:1)	MCI Adjusted	MCI_CTL ~ SMd361 + Sex + e4_c + Site + Age
2.83781	1.09715	0.00969495	0.918479	SM(d36:2)	MCI Adjusted	MCI_CTL ~ SMd362 + Sex + e4_c + Site + Age
0.639847	0.843487	0.448108	0.918479	SM(d36:3)	MCI Adjusted	MCI_CTL ~ SMd363 + Sex + e4_c + Site + Age
-0.312857	0.962529	0.745154	0.918479	SM(d37:1)	MCI Adjusted	MCI_CTL ~ SMd371 + Sex + e4_c + Site + Age
0.172227	0.978057	0.860223	0.959195	SM(d38:0)	MCI Adjusted	MCI_CTL ~ SMd380 + Sex + e4_c + Site + Age
0.458565	0.989658	0.643108	0.918479	SM(d38:1)	MCI Adjusted	MCI_CTL ~ SMd381 + Sex + e4_c + Site + Age
2.20533	1.07915	0.0409941	0.918479	SM(d38:2)	MCI Adjusted	MCI_CTL ~ SMd382 + Sex + e4_c + Site + Age
-0.521765	0.795317	0.511795	0.918479	SM(d39:1)	MCI Adjusted	MCI_CTL ~ SMd391 + Sex + e4_c + Site + Age
0.475132	0.809098	0.557045	0.918479	SM(d39:2)	MCI Adjusted	MCI_CTL ~ SMd392 + Sex + e4_c + Site + Age
0.425351	0.905057	0.638376	0.918479	SM(d40:0)	MCI Adjusted	MCI_CTL ~ SMd400 + Sex + e4_c + Site + Age
0.611648	0.971955	0.529155	0.918479	SM(d40:1)	MCI Adjusted	MCI_CTL ~ SMd401 + Sex + e4_c + Site + Age
1.38913	1.1366	0.221638	0.918479	SM(d40:2)	MCI Adjusted	MCI_CTL ~ SMd402 + Sex + e4_c + Site + Age
0.937372	0.581186	0.106775	0.918479	SM(d40:3)	MCI Adjusted	MCI_CTL ~ SMd403 + Sex + e4_c + Site + Age
-0.0874746	0.762408	0.908655	0.970364	SM(d41:1)	MCI Adjusted	MCI_CTL ~ SMd411 + Sex + e4_c + Site + Age
0.623288	0.906731	0.49183	0.918479	SM(d41:2)	MCI Adjusted	MCI_CTL ~ SMd412 + Sex + e4_c + Site + Age
0.00166744	0.974632	0.998635	0.998635	SM(d41:3)	MCI Adjusted	MCI_CTL ~ SMd413 + Sex + e4_c + Site + Age
0.539975	0.769112	0.482632	0.918479	SM(d42:1)	MCI Adjusted	MCI_CTL ~ SMd421 + Sex + e4_c + Site + Age
2.02517	1.11276	0.0687664	0.918479	SM(d42:2)	MCI Adjusted	MCI_CTL ~ SMd422 + Sex + e4_c + Site + Age
2.06563	1.06997	0.0535382	0.918479	SM(d42:3)	MCI Adjusted	MCI_CTL ~ SMd423 + Sex + e4_c + Site + Age
-0.715006	0.706529	0.311539	0.918479	SM(d43:1)	MCI Adjusted	MCI_CTL ~ SMd431 + Sex + e4_c + Site + Age
-0.62249	0.744468	0.403068	0.918479	SM(d43:2)	MCI Adjusted	MCI_CTL ~ SMd432 + Sex + e4_c + Site + Age
0.609342	0.524206	0.245069	0.918479	SM(d44:1)	MCI Adjusted	MCI_CTL ~ SMd441 + Sex + e4_c + Site + Age
1.28331	0.616076	0.0372477	0.918479	SM(d44:2)	MCI Adjusted	MCI_CTL ~ SMd442 + Sex + e4_c + Site + Age
0.194063	0.159292	0.223117	0.918479	TG(40:0)	MCI Adjusted	MCI_CTL ~ TG400 + Sex + e4_c + Site + Age
0.124223	0.127132	0.328508	0.918479	TG(40:1)	MCI Adjusted	MCI_CTL ~ TG401 + Sex + e4_c + Site + Age
0.189952	0.178528	0.287333	0.918479	TG(42:0)	MCI Adjusted	MCI_CTL ~ TG420 + Sex + e4_c + Site + Age
0.168697	0.1657	0.308637	0.918479	TG(42:1)	MCI Adjusted	MCI_CTL ~ TG421 + Sex + e4_c + Site + Age
0.155254	0.157999	0.325792	0.918479	TG(42:2)	MCI Adjusted	MCI_CTL ~ TG422 + Sex + e4_c + Site + Age
-0.097386	0.577734	0.866138	0.959195	TG(42:3)	MCI Adjusted	MCI_CTL ~ TG423 + Sex + e4_c + Site + Age
0.220442	0.203574	0.278872	0.918479	TG(44:0)	MCI Adjusted	MCI_CTL ~ TG440 + Sex + e4_c + Site + Age
0.187234	0.212179	0.377544	0.918479	TG(44:1)	MCI Adjusted	MCI_CTL ~ TG441 + Sex + e4_c + Site + Age
0.2287	0.187918	0.223596	0.918479	TG(44:2)	MCI Adjusted	MCI_CTL ~ TG442 + Sex + e4_c + Site + Age
0.224331	0.203191	0.269576	0.918479	TG(45:1)	MCI Adjusted	MCI_CTL ~ TG451 + Sex + e4_c + Site + Age
0.107116	0.232171	0.644536	0.918479	TG(46:0)	MCI Adjusted	MCI_CTL ~ TG460 + Sex + e4_c + Site + Age
0.22376	0.264429	0.39744	0.918479	TG(46:1)	MCI Adjusted	MCI_CTL ~ TG461 + Sex + e4_c + Site + Age
0.290899	0.277163	0.29392	0.918479	TG(46:2)	MCI Adjusted	MCI_CTL ~ TG462 + Sex + e4_c + Site + Age
0.576177	0.664902	0.386184	0.918479	TG(46:3)_A	MCI Adjusted	MCI_CTL ~ TG463_A + Sex + e4_c + Site + Age
0.26747	0.258105	0.300069	0.918479	TG(46:3)_B	MCI Adjusted	MCI_CTL ~ TG463_B + Sex + e4_c + Site + Age
0.640317	0.814435	0.431745	0.918479	TG(46:4)	MCI Adjusted	MCI_CTL ~ TG464 + Sex + e4_c + Site + Age
1.19065	0.896523	0.184154	0.918479	TG(46:5)	MCI Adjusted	MCI_CTL ~ TG465 + Sex + e4_c + Site + Age
0.152171	0.262723	0.56245	0.918479	TG(47:1)	MCI Adjusted	MCI_CTL ~ TG471 + Sex + e4_c + Site + Age
0.266891	0.276697	0.334765	0.918479	TG(47:2)	MCI Adjusted	MCI_CTL ~ TG472 + Sex + e4_c + Site + Age
0.140551	0.269563	0.602087	0.918479	TG(48:0)	MCI Adjusted	MCI_CTL ~ TG480 + Sex + e4_c + Site + Age
0.192212	0.304162	0.527426	0.918479	TG(48:1)	MCI Adjusted	MCI_CTL ~ TG481 + Sex + e4_c + Site + Age
0.31083	0.349946	0.374421	0.918479	TG(48:2)	MCI Adjusted	MCI_CTL ~ TG482 + Sex + e4_c + Site + Age
0.401123	0.348969	0.250369	0.918479	TG(48:3)	MCI Adjusted	MCI_CTL ~ TG483 + Sex + e4_c + Site + Age
0.776696	0.708833	0.273193	0.918479	TG(48:4)	MCI Adjusted	MCI_CTL ~ TG484 + Sex + e4_c + Site + Age
2.02012	0.98614	0.0405097	0.918479	TG(48:5)	MCI Adjusted	MCI_CTL ~ TG485 + Sex + e4_c + Site + Age
2.11805	0.935984	0.0236411	0.918479	TG(48:6)	MCI Adjusted	MCI_CTL ~ TG486 + Sex + e4_c + Site + Age
0.0266785	0.254337	0.91646	0.970364	TG(49:0)	MCI Adjusted	MCI_CTL ~ TG490 + Sex + e4_c + Site + Age
0.104309	0.340811	0.759559	0.925281	TG(49:1)	MCI Adjusted	MCI_CTL ~ TG491 + Sex + e4_c + Site + Age
0.274691	0.409525	0.502376	0.918479	TG(49:2)	MCI Adjusted	MCI_CTL ~ TG492 + Sex + e4_c + Site + Age
0.513509	0.445051	0.248573	0.918479	TG(49:3)_A	MCI Adjusted	MCI_CTL ~ TG493_A + Sex + e4_c + Site + Age
0.155458	0.261465	0.552134	0.918479	TG(50:0)	MCI Adjusted	MCI_CTL ~ TG500 + Sex + e4_c + Site + Age
0.281695	0.364108	0.439133	0.918479	TG(50:1)	MCI Adjusted	MCI_CTL ~ TG501 + Sex + e4_c + Site + Age
0.337549	0.444403	0.44752	0.918479	TG(50:2)	MCI Adjusted	MCI_CTL ~ TG502 + Sex + e4_c + Site + Age
0.471381	0.46843	0.314272	0.918479	TG(50:3)	MCI Adjusted	MCI_CTL ~ TG503 + Sex + e4_c + Site + Age
0.431983	0.425117	0.309557	0.918479	TG(50:4)	MCI Adjusted	MCI_CTL ~ TG504 + Sex + e4_c + Site + Age
0.470231	0.367879	0.201172	0.918479	TG(50:5)_B	MCI Adjusted	MCI_CTL ~ TG505_B + Sex + e4_c + Site + Age
0.552447	0.34169	0.10592	0.918479	TG(50:6)_B	MCI Adjusted	MCI_CTL ~ TG506_B + Sex + e4_c + Site + Age
0.128837	0.349509	0.712408	0.918479	TG(51:1)	MCI Adjusted	MCI_CTL ~ TG511 + Sex + e4_c + Site + Age
0.320399	0.491227	0.514245	0.918479	TG(51:2)	MCI Adjusted	MCI_CTL ~ TG512 + Sex + e4_c + Site + Age
0.573337	0.561629	0.307327	0.918479	TG(51:3)	MCI Adjusted	MCI_CTL ~ TG513 + Sex + e4_c + Site + Age
0.326545	0.496276	0.510544	0.918479	TG(51:4)_A	MCI Adjusted	MCI_CTL ~ TG514_A + Sex + e4_c + Site + Age
0.518712	0.579301	0.370568	0.918479	TG(51:5)	MCI Adjusted	MCI_CTL ~ TG515 + Sex + e4_c + Site + Age
0.0994495	0.24232	0.681508	0.918479	TG(52:0)	MCI Adjusted	MCI_CTL ~ TG520 + Sex + e4_c + Site + Age
0.257369	0.317249	0.41722	0.918479	TG(52:1)	MCI Adjusted	MCI_CTL ~ TG521 + Sex + e4_c + Site + Age
0.535896	0.511109	0.294409	0.918479	TG(52:2)	MCI Adjusted	MCI_CTL ~ TG522 + Sex + e4_c + Site + Age
0.590438	0.547615	0.280944	0.918479	TG(52:3)	MCI Adjusted	MCI_CTL ~ TG523 + Sex + e4_c + Site + Age
0.498923	0.511119	0.328995	0.918479	TG(52:4)	MCI Adjusted	MCI_CTL ~ TG524 + Sex + e4_c + Site + Age
0.392567	0.454324	0.387551	0.918479	TG(52:5)	MCI Adjusted	MCI_CTL ~ TG525 + Sex + e4_c + Site + Age
0.479312	0.401846	0.232957	0.918479	TG(52:6)_A	MCI Adjusted	MCI_CTL ~ TG526_A + Sex + e4_c + Site + Age
0.511582	0.339553	0.131904	0.918479	TG(52:7)_A	MCI Adjusted	MCI_CTL ~ TG527_A + Sex + e4_c + Site + Age
0.13344	0.266419	0.616466	0.918479	TG(53:1)	MCI Adjusted	MCI_CTL ~ TG531 + Sex + e4_c + Site + Age
-0.176487	0.446906	0.692911	0.918479	TG(53:2)	MCI Adjusted	MCI_CTL ~ TG532 + Sex + e4_c + Site + Age
0.292841	0.459649	0.524061	0.918479	TG(53:3)	MCI Adjusted	MCI_CTL ~ TG533 + Sex + e4_c + Site + Age
0.170517	0.511263	0.738741	0.918479	TG(53:4)_A	MCI Adjusted	MCI_CTL ~ TG534_A + Sex + e4_c + Site + Age
0.267943	0.467694	0.56671	0.918479	TG(53:5)_A	MCI Adjusted	MCI_CTL ~ TG535_A + Sex + e4_c + Site + Age
0.0874457	0.22314	0.695141	0.918479	TG(54:0)	MCI Adjusted	MCI_CTL ~ TG540 + Sex + e4_c + Site + Age
0.23412	0.302925	0.439602	0.918479	TG(54:1)	MCI Adjusted	MCI_CTL ~ TG541 + Sex + e4_c + Site + Age
0.415911	0.409266	0.309516	0.918479	TG(54:2)	MCI Adjusted	MCI_CTL ~ TG542 + Sex + e4_c + Site + Age
0.453562	0.492166	0.356757	0.918479	TG(54:3)	MCI Adjusted	MCI_CTL ~ TG543 + Sex + e4_c + Site + Age
0.275516	0.498856	0.580745	0.918479	TG(54:4)	MCI Adjusted	MCI_CTL ~ TG544 + Sex + e4_c + Site + Age
0.0506392	0.465222	0.913322	0.970364	TG(54:5)_A	MCI Adjusted	MCI_CTL ~ TG545_A + Sex + e4_c + Site + Age
0.131367	0.496767	0.791438	0.93597	TG(54:5)_B	MCI Adjusted	MCI_CTL ~ TG545_B + Sex + e4_c + Site + Age
0.131233	0.370357	0.723082	0.918479	TG(54:6)_A	MCI Adjusted	MCI_CTL ~ TG546_A + Sex + e4_c + Site + Age
0.262869	0.46549	0.572268	0.918479	TG(54:6)_B	MCI Adjusted	MCI_CTL ~ TG546_B + Sex + e4_c + Site + Age
0.464253	0.407842	0.254989	0.918479	TG(54:7)_A	MCI Adjusted	MCI_CTL ~ TG547_A + Sex + e4_c + Site + Age
0.364015	0.345085	0.291491	0.918479	TG(54:8)_A	MCI Adjusted	MCI_CTL ~ TG548_A + Sex + e4_c + Site + Age
-0.00506982	0.424385	0.990468	0.997441	TG(55:2)	MCI Adjusted	MCI_CTL ~ TG552 + Sex + e4_c + Site + Age
0.165456	0.233261	0.478127	0.918479	TG(55:4)	MCI Adjusted	MCI_CTL ~ TG554 + Sex + e4_c + Site + Age
0.234029	0.213343	0.272658	0.918479	TG(56:0)	MCI Adjusted	MCI_CTL ~ TG560 + Sex + e4_c + Site + Age
0.121188	0.266698	0.649539	0.918479	TG(56:1)_B	MCI Adjusted	MCI_CTL ~ TG561_B + Sex + e4_c + Site + Age
0.244523	0.356721	0.493044	0.918479	TG(56:2)	MCI Adjusted	MCI_CTL ~ TG562 + Sex + e4_c + Site + Age
0.0877732	0.498548	0.860248	0.959195	TG(56:3)_B	MCI Adjusted	MCI_CTL ~ TG563_B + Sex + e4_c + Site + Age
0.621229	0.544878	0.254235	0.918479	TG(56:6)	MCI Adjusted	MCI_CTL ~ TG566 + Sex + e4_c + Site + Age
0.514218	0.489464	0.293454	0.918479	TG(56:7)	MCI Adjusted	MCI_CTL ~ TG567 + Sex + e4_c + Site + Age
0.523896	0.428215	0.221162	0.918479	TG(56:8)	MCI Adjusted	MCI_CTL ~ TG568 + Sex + e4_c + Site + Age
0.40315	0.381236	0.290292	0.918479	TG(56:9)	MCI Adjusted	MCI_CTL ~ TG569 + Sex + e4_c + Site + Age
0.233689	0.270966	0.388451	0.918479	TG(58:1)	MCI Adjusted	MCI_CTL ~ TG581 + Sex + e4_c + Site + Age
0.331962	0.390943	0.395807	0.918479	TG(58:10)	MCI Adjusted	MCI_CTL ~ TG5810 + Sex + e4_c + Site + Age
0.291399	0.272479	0.284872	0.918479	TG(58:11)	MCI Adjusted	MCI_CTL ~ TG5811 + Sex + e4_c + Site + Age
0.205024	0.289894	0.47942	0.918479	TG(58:2)	MCI Adjusted	MCI_CTL ~ TG582 + Sex + e4_c + Site + Age
0.175085	0.315304	0.578697	0.918479	TG(58:3)	MCI Adjusted	MCI_CTL ~ TG583 + Sex + e4_c + Site + Age
-0.0900753	0.38788	0.816363	0.947123	TG(58:4)	MCI Adjusted	MCI_CTL ~ TG584 + Sex + e4_c + Site + Age
-0.420434	1.01673	0.679229	0.918479	PA(34:2)	MCI Adjusted	MCI_CTL ~ PA342 + Sex + e4_c + Site + Age
-0.720326	0.773154	0.351506	0.918479	PA(O-35:1)	MCI Adjusted	MCI_CTL ~ PAO351 + Sex + e4_c + Site + Age
1.79675	0.884202	0.0421472	0.918479	PA(O-38:2)	MCI Adjusted	MCI_CTL ~ PAO382 + Sex + e4_c + Site + Age
-0.119597	0.655131	0.855147	0.959195	PA(P-38:2)	MCI Adjusted	MCI_CTL ~ PAP382 + Sex + e4_c + Site + Age
0.759429	1.43234	0.595972	0.918479	PE(34:0)	MCI Adjusted	MCI_CTL ~ PE340 + Sex + e4_c + Site + Age
-0.26734	0.673986	0.691622	0.918479	PE(34:1)	MCI Adjusted	MCI_CTL ~ PE341 + Sex + e4_c + Site + Age
-0.516168	0.728907	0.478859	0.918479	PE(35:0)	MCI Adjusted	MCI_CTL ~ PE350 + Sex + e4_c + Site + Age
-0.632391	0.826481	0.444176	0.918479	PE(35:1)	MCI Adjusted	MCI_CTL ~ PE351 + Sex + e4_c + Site + Age
-0.85659	0.688894	0.21371	0.918479	PE(35:2)	MCI Adjusted	MCI_CTL ~ PE352 + Sex + e4_c + Site + Age
2.25031	4.17939	0.590281	0.918479	PE(36:0)	MCI Adjusted	MCI_CTL ~ PE360 + Sex + e4_c + Site + Age
0.822341	1.26207	0.514672	0.918479	PE(36:1)	MCI Adjusted	MCI_CTL ~ PE361 + Sex + e4_c + Site + Age
-0.0147621	1.36413	0.991366	0.997441	PE(36:2)_A	MCI Adjusted	MCI_CTL ~ PE362_A + Sex + e4_c + Site + Age
0.0851713	0.501376	0.865108	0.959195	PE(36:2)_B	MCI Adjusted	MCI_CTL ~ PE362_B + Sex + e4_c + Site + Age
-0.335362	0.915173	0.714031	0.918479	PE(36:3)_A	MCI Adjusted	MCI_CTL ~ PE363_A + Sex + e4_c + Site + Age
-0.244305	0.434902	0.574288	0.918479	PE(36:3)_B	MCI Adjusted	MCI_CTL ~ PE363_B + Sex + e4_c + Site + Age
-0.336602	0.914648	0.712864	0.918479	PE(36:3)_C	MCI Adjusted	MCI_CTL ~ PE363_C + Sex + e4_c + Site + Age
-0.168462	0.461455	0.715062	0.918479	PE(36:3)_D	MCI Adjusted	MCI_CTL ~ PE363_D + Sex + e4_c + Site + Age
0.416936	0.587301	0.477754	0.918479	PE(36:4)	MCI Adjusted	MCI_CTL ~ PE364 + Sex + e4_c + Site + Age
0.810161	1.00163	0.418604	0.918479	PE(38:1)	MCI Adjusted	MCI_CTL ~ PE381 + Sex + e4_c + Site + Age
-0.0968032	1.35729	0.943142	0.975916	PE(38:2)	MCI Adjusted	MCI_CTL ~ PE382 + Sex + e4_c + Site + Age
-0.359599	1.4682	0.806514	0.943868	PE(38:3)	MCI Adjusted	MCI_CTL ~ PE383 + Sex + e4_c + Site + Age
0.599996	1.06525	0.573269	0.918479	PE(38:4)	MCI Adjusted	MCI_CTL ~ PE384 + Sex + e4_c + Site + Age
0.502377	0.587412	0.392419	0.918479	PE(38:5)	MCI Adjusted	MCI_CTL ~ PE385 + Sex + e4_c + Site + Age
0.477078	0.505479	0.345265	0.918479	PE(38:6)	MCI Adjusted	MCI_CTL ~ PE386 + Sex + e4_c + Site + Age
1.23883	1.16283	0.286714	0.918479	PE(40:4)	MCI Adjusted	MCI_CTL ~ PE404 + Sex + e4_c + Site + Age
1.21328	1.22114	0.320434	0.918479	PE(40:5)	MCI Adjusted	MCI_CTL ~ PE405 + Sex + e4_c + Site + Age
1.32537	1.11387	0.234091	0.918479	PE(40:6)	MCI Adjusted	MCI_CTL ~ PE406 + Sex + e4_c + Site + Age
0.373614	0.674901	0.579864	0.918479	PE(40:7)	MCI Adjusted	MCI_CTL ~ PE407 + Sex + e4_c + Site + Age
1.44985	0.930608	0.119242	0.918479	PE(42:5)	MCI Adjusted	MCI_CTL ~ PE425 + Sex + e4_c + Site + Age
-0.162605	0.365997	0.656841	0.918479	PE(42:7)	MCI Adjusted	MCI_CTL ~ PE427 + Sex + e4_c + Site + Age
-0.283721	0.562397	0.61392	0.918479	PE(O-34:1)/PE(P-34:0)	MCI Adjusted	MCI_CTL ~ PEO341PEP340 + Sex + e4_c + Site + Age
0.513706	0.824664	0.533332	0.918479	PE(O-36:0)	MCI Adjusted	MCI_CTL ~ PEO360 + Sex + e4_c + Site + Age
0.913893	1.2566	0.467059	0.918479	PE(O-36:1)/PE(P-36:0)	MCI Adjusted	MCI_CTL ~ PEO361PEP360 + Sex + e4_c + Site + Age
1.10223	0.889363	0.215217	0.918479	PE(O-36:2)	MCI Adjusted	MCI_CTL ~ PEO362 + Sex + e4_c + Site + Age
0.171788	0.689359	0.803206	0.943868	PE(O-36:2)/PE(P-36:1)	MCI Adjusted	MCI_CTL ~ PEO362PEP361 + Sex + e4_c + Site + Age
0.260642	0.791653	0.741976	0.918479	PE(O-36:3)	MCI Adjusted	MCI_CTL ~ PEO363 + Sex + e4_c + Site + Age
0.290716	0.644071	0.651721	0.918479	PE(O-36:3)/PE(P-36:2)	MCI Adjusted	MCI_CTL ~ PEO363PEP362 + Sex + e4_c + Site + Age
0.34636	0.727988	0.634234	0.918479	PE(O-36:4)/PE(P-36:3)	MCI Adjusted	MCI_CTL ~ PEO364PEP363 + Sex + e4_c + Site + Age
0.217364	0.674125	0.747121	0.918479	PE(O-36:5)/PE(P-36:4)	MCI Adjusted	MCI_CTL ~ PEO365PEP364 + Sex + e4_c + Site + Age
0.5309	0.825956	0.520373	0.918479	PE(O-38:4)/PE(P-38:3)	MCI Adjusted	MCI_CTL ~ PEO384PEP383 + Sex + e4_c + Site + Age
0.00936433	0.850767	0.991218	0.997441	PE(O-40:4)/PE(P-40:3)	MCI Adjusted	MCI_CTL ~ PEO404PEP403 + Sex + e4_c + Site + Age
0.151251	1.3539	0.911049	0.970364	PE(O-40:5)/PE(P-40:4)	MCI Adjusted	MCI_CTL ~ PEO405PEP404 + Sex + e4_c + Site + Age
-0.27357	1.0253	0.789608	0.93597	PE(O-40:6)/PE(P-40:5)	MCI Adjusted	MCI_CTL ~ PEO406PEP405 + Sex + e4_c + Site + Age
0.258018	0.66462	0.697855	0.918479	PE(O-40:7)/PE(P-40:6)	MCI Adjusted	MCI_CTL ~ PEO407PEP406 + Sex + e4_c + Site + Age
0.0579381	1.20789	0.961743	0.991335	PE(O-42:6)	MCI Adjusted	MCI_CTL ~ PEO426 + Sex + e4_c + Site + Age
0.581036	0.994389	0.559009	0.918479	PE(O-44:6)/PE(P-44:5)	MCI Adjusted	MCI_CTL ~ PEO446PEP445 + Sex + e4_c + Site + Age
-0.137173	1.29859	0.915874	0.970364	PE(O-44:7)/PE(P-44:6)	MCI Adjusted	MCI_CTL ~ PEO447PEP446 + Sex + e4_c + Site + Age
0.165155	0.689049	0.810574	0.944494	PE(P-36:1)	MCI Adjusted	MCI_CTL ~ PEP361 + Sex + e4_c + Site + Age
0.288851	0.644141	0.653844	0.918479	PE(P-36:2)	MCI Adjusted	MCI_CTL ~ PEP362 + Sex + e4_c + Site + Age
1.83499	1.129	0.104092	0.918479	PE(P-41:0)	MCI Adjusted	MCI_CTL ~ PEP410 + Sex + e4_c + Site + Age
-0.630533	1.31136	0.630642	0.918479	PE(P-42:6)/PE(O-42:7)	MCI Adjusted	MCI_CTL ~ PEP426PEO427 + Sex + e4_c + Site + Age
-0.280863	0.31313	0.369743	0.918479	PI(32:1)	MCI Adjusted	MCI_CTL ~ PI321 + Sex + e4_c + Site + Age
-0.0165384	0.592073	0.977716	0.997441	PI(34:1)	MCI Adjusted	MCI_CTL ~ PI341 + Sex + e4_c + Site + Age
-0.272463	0.560714	0.627023	0.918479	PI(34:2)	MCI Adjusted	MCI_CTL ~ PI342 + Sex + e4_c + Site + Age
0.06494	0.707972	0.926915	0.970364	PI(36:1)	MCI Adjusted	MCI_CTL ~ PI361 + Sex + e4_c + Site + Age
0.347059	0.758721	0.647365	0.918479	PI(36:2)	MCI Adjusted	MCI_CTL ~ PI362 + Sex + e4_c + Site + Age
-0.470282	0.666346	0.480336	0.918479	PI(36:3)	MCI Adjusted	MCI_CTL ~ PI363 + Sex + e4_c + Site + Age
0.0552394	0.714027	0.938335	0.974704	PI(36:4)	MCI Adjusted	MCI_CTL ~ PI364 + Sex + e4_c + Site + Age
-0.97439	0.822986	0.236425	0.918479	PI(37:4)	MCI Adjusted	MCI_CTL ~ PI374 + Sex + e4_c + Site + Age
0.270668	0.635933	0.670382	0.918479	PI(38:2)	MCI Adjusted	MCI_CTL ~ PI382 + Sex + e4_c + Site + Age
0.321608	0.769302	0.675909	0.918479	PI(38:3)	MCI Adjusted	MCI_CTL ~ PI383 + Sex + e4_c + Site + Age
1.06036	0.864582	0.22003	0.918479	PI(38:4)	MCI Adjusted	MCI_CTL ~ PI384 + Sex + e4_c + Site + Age
-0.153102	0.767728	0.841932	0.959195	PI(38:5)	MCI Adjusted	MCI_CTL ~ PI385 + Sex + e4_c + Site + Age
0.116041	0.624959	0.852698	0.959195	PI(38:6)	MCI Adjusted	MCI_CTL ~ PI386 + Sex + e4_c + Site + Age
0.429695	0.903567	0.63452	0.77543	Cer(d42:0)	MMSE	MMSE ~ Cerd420
-0.737199	1.0432	0.479971	0.686545	Cer(d42:1)_A	MMSE	MMSE ~ Cerd421_A
-0.745785	0.98961	0.451298	0.650258	Cer(d42:1)_B	MMSE	MMSE ~ Cerd421_B
0.278329	0.838945	0.740155	0.831147	DG(34:1)	MMSE	MMSE ~ DG341
3.74385	0.966622	0.000116073	0.00155538	DG(34:2)	MMSE	MMSE ~ DG342
-0.0255226	0.443182	0.95409	0.979678	DG(36:2)	MMSE	MMSE ~ DG362
-2.04892	0.826281	0.013351	0.0549238	DG(38:1)_A	MMSE	MMSE ~ DG381_A
3.67406	0.93972	0.000100089	0.00149021	LacCer(d32:1)	MMSE	MMSE ~ LacCerd321
-5.24314	1.28877	5.19633e-05	0.000819186	LacCer(d42:2)	MMSE	MMSE ~ LacCerd422
0.157585	0.808018	0.845421	0.917299	LPC(14:0)	MMSE	MMSE ~ LPC140
-0.871381	0.811344	0.283142	0.483326	LPC(15:0)_A	MMSE	MMSE ~ LPC150_A
-1.00945	1.15774	0.383511	0.595947	LPC(16:0)	MMSE	MMSE ~ LPC160
-1.61643	0.991067	0.103276	0.238576	LPC(16:1)	MMSE	MMSE ~ LPC161
-1.10037	1.07497	0.306311	0.506737	LPC(18:0)	MMSE	MMSE ~ LPC180
-0.641728	1.3287	0.629243	0.77543	LPC(18:1)	MMSE	MMSE ~ LPC181
2.44764	1.07747	0.0233681	0.0835019	LPC(18:2)	MMSE	MMSE ~ LPC182
-0.367454	0.865045	0.67111	0.795829	LPC(20:3)	MMSE	MMSE ~ LPC203
-0.651143	0.940484	0.488916	0.688939	LPC(20:4)	MMSE	MMSE ~ LPC204
-0.268145	0.849221	0.75227	0.840035	LPC(22:5)	MMSE	MMSE ~ LPC225
0.960544	0.877162	0.273815	0.4704	LPC(22:6)	MMSE	MMSE ~ LPC226
-2.64334	1.11702	0.0181947	0.0696597	LPC(O-16:0)	MMSE	MMSE ~ LPCO160
-1.20735	1.1525	0.295137	0.497464	LPC(P-16:0)	MMSE	MMSE ~ LPCP160
-0.46336	0.461972	0.316157	0.516647	PC(28:0)	MMSE	MMSE ~ PC280
0.533784	0.783184	0.495713	0.689529	PC(30:0)	MMSE	MMSE ~ PC300
-0.252643	0.562653	0.653536	0.781909	PC(30:1)	MMSE	MMSE ~ PC301
-0.011574	0.643189	0.985648	0.985648	PC(31:0)	MMSE	MMSE ~ PC310
-0.64875	0.524658	0.216622	0.411736	PC(31:1)	MMSE	MMSE ~ PC311
-4.79941	1.70608	0.00502441	0.0282625	PC(32:0)	MMSE	MMSE ~ PC320
-0.604223	0.858217	0.481606	0.686545	PC(32:1)	MMSE	MMSE ~ PC321
-0.522106	0.953014	0.583947	0.752218	PC(32:2)	MMSE	MMSE ~ PC322
0.619343	0.746244	0.406812	0.619464	PC(33:0)_A	MMSE	MMSE ~ PC330_A
-1.69317	1.1666	0.147063	0.310338	PC(33:1)_A	MMSE	MMSE ~ PC331_A
0.351959	0.333044	0.290918	0.493456	PC(33:1)_B	MMSE	MMSE ~ PC331_B
0.901317	0.530047	0.0894288	0.208994	PC(33:1)_C	MMSE	MMSE ~ PC331_C
-1.2864	1.0962	0.240934	0.442262	PC(33:2)	MMSE	MMSE ~ PC332
-3.57999	1.71341	0.0369825	0.115248	PC(34:1)	MMSE	MMSE ~ PC341
0.921682	2.25493	0.682837	0.800793	PC(34:2)	MMSE	MMSE ~ PC342
-1.03852	1.15773	0.369966	0.580932	PC(34:3)	MMSE	MMSE ~ PC343
0.392555	0.847998	0.643546	0.776893	PC(34:4)	MMSE	MMSE ~ PC344
-1.85683	1.29633	0.152421	0.316657	PC(35:1)	MMSE	MMSE ~ PC351
0.581025	1.1103	0.600906	0.759635	PC(35:2)	MMSE	MMSE ~ PC352
-1.00942	1.32075	0.444924	0.650258	PC(35:3)	MMSE	MMSE ~ PC353
-2.25392	1.06999	0.0354681	0.113304	PC(35:4)_A	MMSE	MMSE ~ PC354_A
0.181793	1.32883	0.891218	0.955385	PC(36:1)	MMSE	MMSE ~ PC361
4.10431	1.83394	0.0254923	0.0887266	PC(36:2)	MMSE	MMSE ~ PC362
-3.92299	1.90829	0.0401239	0.1236	PC(36:3)	MMSE	MMSE ~ PC363
1.94275	1.11691	0.0823431	0.197035	PC(36:4)_A	MMSE	MMSE ~ PC364_A
-2.30037	1.8603	0.216607	0.411736	PC(36:4)_B	MMSE	MMSE ~ PC364_B
3.37117	0.681815	9.27733e-07	3.9356e-05	PC(36:5)	MMSE	MMSE ~ PC365
2.28994	0.629939	0.000295243	0.00335273	PC(36:6)	MMSE	MMSE ~ PC366
2.74524	0.819399	0.000844384	0.00736896	PC(37:2)	MMSE	MMSE ~ PC372
-1.72042	0.817317	0.0356005	0.113304	PC(37:4)	MMSE	MMSE ~ PC374
3.61671	0.888168	5.11427e-05	0.000819186	PC(37:5)	MMSE	MMSE ~ PC375
1.58545	0.874874	0.0703231	0.182977	PC(37:6)	MMSE	MMSE ~ PC376
0.103963	1.47375	0.943779	0.972818	PC(38:2)	MMSE	MMSE ~ PC382
-0.612766	1.13661	0.589953	0.752218	PC(38:3)	MMSE	MMSE ~ PC383
-0.84271	1.42085	0.553278	0.737703	PC(38:4)_A	MMSE	MMSE ~ PC384_A
5.19114	1.66842	0.00192689	0.0135897	PC(38:5)	MMSE	MMSE ~ PC385
4.0442	1.55781	0.00959915	0.0418424	PC(38:6)_A	MMSE	MMSE ~ PC386_A
3.97153	1.55688	0.0109248	0.0464736	PC(38:6)_B	MMSE	MMSE ~ PC386_B
-1.6965	0.791186	0.0323081	0.108232	PC(40:4)	MMSE	MMSE ~ PC404
3.6685	1.00658	0.000284876	0.00335273	PC(40:5)_A	MMSE	MMSE ~ PC405_A
1.11829	1.34265	0.405145	0.619464	PC(40:5)_B	MMSE	MMSE ~ PC405_B
4.3505	0.969677	8.28036e-06	0.00020174	PC(40:6)	MMSE	MMSE ~ PC406
0.695008	1.08241	0.520992	0.705181	PC(40:8)	MMSE	MMSE ~ PC408
1.62239	0.823949	0.049287	0.139041	PC(42:10)	MMSE	MMSE ~ PC4210
-5.86306	1.65595	0.000421903	0.00434884	PC(O-32:0)	MMSE	MMSE ~ PCO320
-4.40587	1.21707	0.000312754	0.00335273	PC(O-34:0)	MMSE	MMSE ~ PCO340
-3.45291	1.64336	0.0359361	0.113304	PC(P-32:0)/PC(O-32:1)	MMSE	MMSE ~ PCP320PCO321
-0.67205	0.591359	0.256102	0.45757	PC(P-32:1)/PC(O-32:2)	MMSE	MMSE ~ PCP321PCO322
-3.65477	1.57144	0.0202773	0.0754765	PC(P-34:0)/PC(O-34:1)	MMSE	MMSE ~ PCP340PCO341
-0.443373	1.14747	0.699308	0.800793	PC(P-34:1)/PC(O-34:2)_A	MMSE	MMSE ~ PCP341PCO342_A
-1.24301	1.42916	0.384697	0.595947	PC(P-34:1)/PC(O-34:2)_B	MMSE	MMSE ~ PCP341PCO342_B
0.400983	1.20061	0.738478	0.831147	PC(P-34:2)/PC(O-34:3)	MMSE	MMSE ~ PCP342PCO343
-0.859386	1.06478	0.419845	0.625449	PC(P-36:1)/PC(O-36:2)_A	MMSE	MMSE ~ PCP361PCO362_A
-0.857232	0.573539	0.135397	0.292632	PC(P-36:1)/PC(O-36:2)_B	MMSE	MMSE ~ PCP361PCO362_B
-1.81057	1.00398	0.0716955	0.184629	PC(P-36:2)/PC(O-36:3)_A	MMSE	MMSE ~ PCP362PCO363_A
-1.05835	0.732151	0.148693	0.311327	PC(P-36:2)/PC(O-36:3)_B	MMSE	MMSE ~ PCP362PCO363_B
-1.42154	1.18084	0.229004	0.432205	PC(P-36:2)/PC(O-36:3)_C	MMSE	MMSE ~ PCP362PCO363_C
-2.95379	1.06171	0.00552585	0.0296165	PC(P-36:3)/PC(O-36:4)	MMSE	MMSE ~ PCP363PCO364
3.91523	0.745277	1.90816e-07	1.70462e-05	PC(P-36:4)/PC(O-36:5)_A	MMSE	MMSE ~ PCP364PCO365_A
-2.23556	1.40259	0.111351	0.24663	PC(P-36:4)/PC(O-36:5)_B	MMSE	MMSE ~ PCP364PCO365_B
-4.35559	1.35439	0.00135173	0.010067	PC(P-38:3)/PC(O-38:4)	MMSE	MMSE ~ PCP383PCO384
-4.23934	1.43734	0.00327478	0.0208962	PC(P-38:4)/PC(O-38:5)_A	MMSE	MMSE ~ PCP384PCO385_A
0.325156	0.577832	0.573782	0.746474	PC(P-38:4)/PC(O-38:5)_B	MMSE	MMSE ~ PCP384PCO385_B
1.71006	0.531773	0.00135228	0.010067	PC(P-38:5)/PC(O-38:6)	MMSE	MMSE ~ PCP385PCO386
0.237286	0.495287	0.632005	0.77543	PC(P-38:6)/PC(O-38:7)	MMSE	MMSE ~ PCP386PCO387
-2.63859	1.04617	0.0118539	0.0496381	PC(P-40:3)/PC(O-40:4)	MMSE	MMSE ~ PCP403PCO404
0.889509	0.805354	0.269705	0.469357	SM(d30:1)	MMSE	MMSE ~ SMd301
1.03214	0.758661	0.174054	0.350725	SM(d31:1)	MMSE	MMSE ~ SMd311
-0.372707	0.858755	0.664398	0.791371	SM(d32:0)	MMSE	MMSE ~ SMd320
0.144037	1.34405	0.914683	0.961314	SM(d32:1)	MMSE	MMSE ~ SMd321
0.35353	0.915679	0.699534	0.800793	SM(d32:2)	MMSE	MMSE ~ SMd322
-0.80267	1.46533	0.583997	0.752218	SM(d33:1)	MMSE	MMSE ~ SMd331
-3.55596	1.85367	0.0554178	0.153113	SM(d34:0)	MMSE	MMSE ~ SMd340
-7.14858	1.97258	0.000308116	0.00335273	SM(d34:1)	MMSE	MMSE ~ SMd341
-3.60818	1.19619	0.00263773	0.018126	SM(d34:2)	MMSE	MMSE ~ SMd342
-1.23538	1.084	0.254769	0.45757	SM(d35:2)	MMSE	MMSE ~ SMd352
-1.6925	1.29255	0.190759	0.378693	SM(d36:0)	MMSE	MMSE ~ SMd360
-2.95592	1.48521	0.0468992	0.136619	SM(d36:1)	MMSE	MMSE ~ SMd361
-3.32871	1.51611	0.028405	0.0975968	SM(d36:2)	MMSE	MMSE ~ SMd362
-3.54241	1.05817	0.00085238	0.00736896	SM(d36:3)	MMSE	MMSE ~ SMd363
-0.171895	1.45313	0.905865	0.959572	SM(d37:1)	MMSE	MMSE ~ SMd371
0.390793	1.43026	0.784744	0.865479	SM(d38:0)	MMSE	MMSE ~ SMd380
0.688195	1.43086	0.630671	0.77543	SM(d38:1)	MMSE	MMSE ~ SMd381
-2.65246	1.51822	0.080999	0.197035	SM(d38:2)	MMSE	MMSE ~ SMd382
2.51286	1.11326	0.0242596	0.0855469	SM(d39:1)	MMSE	MMSE ~ SMd391
-0.0365415	1.10014	0.973511	0.984897	SM(d39:2)	MMSE	MMSE ~ SMd392
0.74176	1.27234	0.560061	0.742591	SM(d40:0)	MMSE	MMSE ~ SMd400
0.16364	1.35649	0.90401	0.959572	SM(d40:1)	MMSE	MMSE ~ SMd401
0.777516	1.53237	0.612016	0.762885	SM(d40:2)	MMSE	MMSE ~ SMd402
-1.6746	0.792919	0.0349958	0.113304	SM(d40:3)	MMSE	MMSE ~ SMd403
0.596039	1.05304	0.571537	0.746474	SM(d41:1)	MMSE	MMSE ~ SMd411
0.349014	1.23606	0.777739	0.861298	SM(d41:2)	MMSE	MMSE ~ SMd412
-3.86391	1.40695	0.00616029	0.0305733	SM(d41:3)	MMSE	MMSE ~ SMd413
0.243103	1.08622	0.822964	0.896562	SM(d42:1)	MMSE	MMSE ~ SMd421
-2.81029	1.58319	0.0762571	0.191027	SM(d42:2)	MMSE	MMSE ~ SMd422
-2.94051	1.49162	0.0490223	0.139041	SM(d42:3)	MMSE	MMSE ~ SMd423
1.70322	1.04963	0.105045	0.238576	SM(d43:1)	MMSE	MMSE ~ SMd431
1.62377	1.00934	0.108058	0.24133	SM(d43:2)	MMSE	MMSE ~ SMd432
1.9546	0.725734	0.00722104	0.0345579	SM(d44:1)	MMSE	MMSE ~ SMd441
1.62174	0.798718	0.042637	0.129849	SM(d44:2)	MMSE	MMSE ~ SMd442
0.439389	0.237575	0.0647509	0.171814	TG(40:0)	MMSE	MMSE ~ TG400
0.407181	0.190716	0.033058	0.109377	TG(40:1)	MMSE	MMSE ~ TG401
0.535085	0.265776	0.0444125	0.13278	TG(42:0)	MMSE	MMSE ~ TG420
0.527524	0.242243	0.0297172	0.100813	TG(42:1)	MMSE	MMSE ~ TG421
0.548394	0.229982	0.0173303	0.0683017	TG(42:2)	MMSE	MMSE ~ TG422
-0.685482	0.881775	0.437155	0.643723	TG(42:3)	MMSE	MMSE ~ TG423
0.535679	0.301787	0.0762682	0.191027	TG(44:0)	MMSE	MMSE ~ TG440
0.567459	0.315372	0.0723361	0.184629	TG(44:1)	MMSE	MMSE ~ TG441
0.569268	0.282991	0.0445905	0.13278	TG(44:2)	MMSE	MMSE ~ TG442
0.516868	0.296452	0.0816214	0.197035	TG(45:1)	MMSE	MMSE ~ TG451
0.608087	0.349258	0.0820473	0.197035	TG(46:0)	MMSE	MMSE ~ TG460
0.466775	0.394787	0.237414	0.438806	TG(46:1)	MMSE	MMSE ~ TG461
0.667195	0.413387	0.106921	0.240798	TG(46:2)	MMSE	MMSE ~ TG462
1.82908	0.967116	0.0589427	0.159562	TG(46:3)_A	MMSE	MMSE ~ TG463_A
0.900153	0.373485	0.0161671	0.0646683	TG(46:3)_B	MMSE	MMSE ~ TG463_B
0.834515	1.19378	0.484718	0.687325	TG(46:4)	MMSE	MMSE ~ TG464
1.60272	1.27223	0.208111	0.40125	TG(46:5)	MMSE	MMSE ~ TG465
0.498655	0.393925	0.205924	0.40125	TG(47:1)	MMSE	MMSE ~ TG471
0.691255	0.406833	0.0896803	0.208994	TG(47:2)	MMSE	MMSE ~ TG472
0.38739	0.413976	0.349665	0.557799	TG(48:0)	MMSE	MMSE ~ TG480
0.371317	0.463033	0.422831	0.62607	TG(48:1)	MMSE	MMSE ~ TG481
0.532488	0.523821	0.309672	0.509154	TG(48:2)	MMSE	MMSE ~ TG482
0.785501	0.522297	0.132986	0.292003	TG(48:3)	MMSE	MMSE ~ TG483
1.14023	1.02649	0.266979	0.467649	TG(48:4)	MMSE	MMSE ~ TG484
-1.18096	1.41589	0.404484	0.619464	TG(48:5)	MMSE	MMSE ~ TG485
-1.55529	1.30921	0.235196	0.437726	TG(48:6)	MMSE	MMSE ~ TG486
0.439428	0.394082	0.26515	0.467501	TG(49:0)	MMSE	MMSE ~ TG490
0.305415	0.527131	0.562485	0.742591	TG(49:1)	MMSE	MMSE ~ TG491
0.413009	0.620895	0.506122	0.692044	TG(49:2)	MMSE	MMSE ~ TG492
0.780754	0.654266	0.233088	0.436837	TG(49:3)_A	MMSE	MMSE ~ TG493_A
0.459373	0.397599	0.248279	0.449586	TG(50:0)	MMSE	MMSE ~ TG500
-0.28957	0.566354	0.609288	0.762885	TG(50:1)	MMSE	MMSE ~ TG501
-0.0889172	0.6756	0.895324	0.955963	TG(50:2)	MMSE	MMSE ~ TG502
0.291669	0.708556	0.680713	0.800793	TG(50:3)	MMSE	MMSE ~ TG503
0.872561	0.636381	0.170713	0.346598	TG(50:4)	MMSE	MMSE ~ TG504
1.46343	0.527242	0.00563598	0.0296165	TG(50:5)_B	MMSE	MMSE ~ TG505_B
1.7236	0.472213	0.000278911	0.00335273	TG(50:6)_B	MMSE	MMSE ~ TG506_B
0.209734	0.546346	0.701163	0.800793	TG(51:1)	MMSE	MMSE ~ TG511
0.0593282	0.748574	0.936849	0.969404	TG(51:2)	MMSE	MMSE ~ TG512
0.297945	0.845887	0.724759	0.823031	TG(51:3)	MMSE	MMSE ~ TG513
0.929239	0.732632	0.205033	0.40125	TG(51:4)_A	MMSE	MMSE ~ TG514_A
0.57143	0.910115	0.530268	0.71413	TG(51:5)	MMSE	MMSE ~ TG515
0.720367	0.360989	0.0463173	0.136407	TG(52:0)	MMSE	MMSE ~ TG520
0.371102	0.490453	0.449478	0.650258	TG(52:1)	MMSE	MMSE ~ TG521
-0.478186	0.784932	0.542557	0.727027	TG(52:2)	MMSE	MMSE ~ TG522
-0.0343967	0.831763	0.967024	0.984897	TG(52:3)	MMSE	MMSE ~ TG523
0.509359	0.761742	0.503892	0.692044	TG(52:4)	MMSE	MMSE ~ TG524
1.16677	0.676252	0.0848447	0.201225	TG(52:5)	MMSE	MMSE ~ TG525
1.88836	0.55924	0.000768549	0.00735611	TG(52:6)_A	MMSE	MMSE ~ TG526_A
1.96182	0.444047	1.13065e-05	0.000233089	TG(52:7)_A	MMSE	MMSE ~ TG527_A
0.423364	0.411734	0.30414	0.50627	TG(53:1)	MMSE	MMSE ~ TG531
0.317476	0.681591	0.641492	0.776893	TG(53:2)	MMSE	MMSE ~ TG532
0.897426	0.712219	0.208016	0.40125	TG(53:3)	MMSE	MMSE ~ TG533
1.05656	0.723116	0.144368	0.308111	TG(53:4)_A	MMSE	MMSE ~ TG534_A
1.72232	0.653828	0.00859348	0.0390348	TG(53:5)_A	MMSE	MMSE ~ TG535_A
0.879295	0.331348	0.00811703	0.0381643	TG(54:0)	MMSE	MMSE ~ TG540
0.867534	0.455338	0.0570994	0.15615	TG(54:1)	MMSE	MMSE ~ TG541
0.406231	0.625681	0.516352	0.702448	TG(54:2)	MMSE	MMSE ~ TG542
0.138275	0.748575	0.853497	0.922327	TG(54:3)	MMSE	MMSE ~ TG543
0.405803	0.757354	0.592231	0.752218	TG(54:4)	MMSE	MMSE ~ TG544
1.38398	0.708347	0.0510653	0.142557	TG(54:5)_A	MMSE	MMSE ~ TG545_A
0.606314	0.741946	0.414057	0.625449	TG(54:5)_B	MMSE	MMSE ~ TG545_B
1.22275	0.535905	0.0227675	0.0824553	TG(54:6)_A	MMSE	MMSE ~ TG546_A
1.94704	0.705776	0.00593293	0.0300005	TG(54:6)_B	MMSE	MMSE ~ TG546_B
2.46232	0.560095	1.24728e-05	0.000238765	TG(54:7)_A	MMSE	MMSE ~ TG547_A
2.21928	0.457026	1.43693e-06	4.81371e-05	TG(54:8)_A	MMSE	MMSE ~ TG548_A
0.918461	0.629369	0.144858	0.308111	TG(55:2)	MMSE	MMSE ~ TG552
-0.975161	0.33452	0.00365321	0.0227688	TG(55:4)	MMSE	MMSE ~ TG554
0.973136	0.325007	0.00283501	0.0189946	TG(56:0)	MMSE	MMSE ~ TG560
1.36873	0.395782	0.000571827	0.00567591	TG(56:1)_B	MMSE	MMSE ~ TG561_B
1.53198	0.533976	0.00422413	0.0251571	TG(56:2)	MMSE	MMSE ~ TG562
1.50813	0.761884	0.0480985	0.138607	TG(56:3)_B	MMSE	MMSE ~ TG563_B
1.91378	0.821535	0.0200754	0.0754765	TG(56:6)	MMSE	MMSE ~ TG566
2.98731	0.707841	2.71413e-05	0.000484924	TG(56:7)	MMSE	MMSE ~ TG567
2.75683	0.59413	4.05688e-06	0.000108724	TG(56:8)	MMSE	MMSE ~ TG568
2.47776	0.502271	9.81417e-07	3.9356e-05	TG(56:9)	MMSE	MMSE ~ TG569
1.33222	0.403153	0.000993002	0.00831639	TG(58:1)	MMSE	MMSE ~ TG581
2.69107	0.526568	4.00491e-07	2.68329e-05	TG(58:10)	MMSE	MMSE ~ TG5810
2.00078	0.349892	1.51081e-08	4.04898e-06	TG(58:11)	MMSE	MMSE ~ TG5811
1.65473	0.425046	0.00010709	0.00151053	TG(58:2)	MMSE	MMSE ~ TG582
1.5438	0.460955	0.000847921	0.00736896	TG(58:3)	MMSE	MMSE ~ TG583
1.64166	0.59442	0.00587824	0.0300005	TG(58:4)	MMSE	MMSE ~ TG584
-0.562535	1.41508	0.691083	0.800793	PA(34:2)	MMSE	MMSE ~ PA342
-0.0970872	1.07042	0.927753	0.965237	PA(O-35:1)	MMSE	MMSE ~ PAO351
-3.09661	1.19413	0.00967995	0.0418424	PA(O-38:2)	MMSE	MMSE ~ PAO382
-2.27007	0.841	0.00709359	0.0345579	PA(P-38:2)	MMSE	MMSE ~ PAP382
-5.71016	2.03674	0.00517425	0.0283	PE(34:0)	MMSE	MMSE ~ PE340
-0.857213	0.907988	0.345409	0.554309	PE(34:1)	MMSE	MMSE ~ PE341
-0.957695	1.01293	0.344701	0.554309	PE(35:0)	MMSE	MMSE ~ PE350
-1.90756	1.0936	0.0814841	0.197035	PE(35:1)	MMSE	MMSE ~ PE351
-0.959652	0.999423	0.337237	0.547754	PE(35:2)	MMSE	MMSE ~ PE352
2.33127	5.929	0.694276	0.800793	PE(36:0)	MMSE	MMSE ~ PE360
-4.04348	1.63373	0.013526	0.0549238	PE(36:1)	MMSE	MMSE ~ PE361
0.600807	1.98308	0.761992	0.84736	PE(36:2)_A	MMSE	MMSE ~ PE362_A
0.505371	0.745533	0.49805	0.689529	PE(36:2)_B	MMSE	MMSE ~ PE362_B
-0.0341512	1.21306	0.977547	0.984897	PE(36:3)_A	MMSE	MMSE ~ PE363_A
0.0746125	0.657349	0.909658	0.959797	PE(36:3)_B	MMSE	MMSE ~ PE363_B
-0.0226306	1.21294	0.985119	0.985648	PE(36:3)_C	MMSE	MMSE ~ PE363_C
-0.16952	0.700625	0.808875	0.885502	PE(36:3)_D	MMSE	MMSE ~ PE363_D
-3.75828	0.847604	1.05191e-05	0.000233089	PE(36:4)	MMSE	MMSE ~ PE364
-0.0695537	1.44234	0.96155	0.983571	PE(38:1)	MMSE	MMSE ~ PE381
3.57318	1.90324	0.0608177	0.162991	PE(38:2)	MMSE	MMSE ~ PE382
-4.77477	2.07022	0.0213381	0.0783371	PE(38:3)	MMSE	MMSE ~ PE383
-2.21308	1.55567	0.155237	0.320027	PE(38:4)	MMSE	MMSE ~ PE384
3.78394	0.685729	4.60649e-08	6.1727e-06	PE(38:5)	MMSE	MMSE ~ PE385
-0.370893	0.715245	0.604213	0.76023	PE(38:6)	MMSE	MMSE ~ PE386
-0.755914	1.65221	0.647422	0.778068	PE(40:4)	MMSE	MMSE ~ PE404
5.46062	1.67093	0.00112848	0.00916463	PE(40:5)	MMSE	MMSE ~ PE405
4.85619	1.49673	0.00122441	0.00965126	PE(40:6)	MMSE	MMSE ~ PE406
4.23162	0.859424	1.02796e-06	3.9356e-05	PE(40:7)	MMSE	MMSE ~ PE407
3.22888	1.24286	0.00954812	0.0418424	PE(42:5)	MMSE	MMSE ~ PE425
1.33332	0.470127	0.00468028	0.0272677	PE(42:7)	MMSE	MMSE ~ PE427
0.115638	0.743343	0.876415	0.94329	PE(O-34:1)/PE(P-34:0)	MMSE	MMSE ~ PEO341PEP340
-0.8117	1.20047	0.499137	0.689529	PE(O-36:0)	MMSE	MMSE ~ PEO360
-5.21276	1.8546	0.00506194	0.0282625	PE(O-36:1)/PE(P-36:0)	MMSE	MMSE ~ PEO361PEP360
-1.96961	1.31312	0.134016	0.292003	PE(O-36:2)	MMSE	MMSE ~ PEO362
-0.830474	1.02948	0.420078	0.625449	PE(O-36:2)/PE(P-36:1)	MMSE	MMSE ~ PEO362PEP361
0.388447	1.17581	0.741209	0.831147	PE(O-36:3)	MMSE	MMSE ~ PEO363
-0.0826209	0.929865	0.929221	0.965237	PE(O-36:3)/PE(P-36:2)	MMSE	MMSE ~ PEO363PEP362
0.0308221	1.0299	0.976132	0.984897	PE(O-36:4)/PE(P-36:3)	MMSE	MMSE ~ PEO364PEP363
0.386944	0.986967	0.695122	0.800793	PE(O-36:5)/PE(P-36:4)	MMSE	MMSE ~ PEO365PEP364
-3.47698	1.11315	0.00185018	0.0134013	PE(O-38:4)/PE(P-38:3)	MMSE	MMSE ~ PEO384PEP383
-5.70354	1.18675	1.83346e-06	5.45965e-05	PE(O-40:4)/PE(P-40:3)	MMSE	MMSE ~ PEO404PEP403
-5.32611	2.02026	0.00854004	0.0390348	PE(O-40:5)/PE(P-40:4)	MMSE	MMSE ~ PEO405PEP404
3.94632	1.36093	0.00383532	0.0233606	PE(O-40:6)/PE(P-40:5)	MMSE	MMSE ~ PEO406PEP405
2.76764	0.93152	0.00305466	0.019967	PE(O-40:7)/PE(P-40:6)	MMSE	MMSE ~ PEO407PEP406
-2.58634	1.59223	0.104687	0.238576	PE(O-42:6)	MMSE	MMSE ~ PEO426
0.681609	1.44192	0.636547	0.77543	PE(O-44:6)/PE(P-44:5)	MMSE	MMSE ~ PEO446PEP445
4.40519	1.86006	0.0181026	0.0696597	PE(O-44:7)/PE(P-44:6)	MMSE	MMSE ~ PEO447PEP446
-0.834129	1.02939	0.417998	0.625449	PE(P-36:1)	MMSE	MMSE ~ PEP361
-0.0875828	0.930905	0.925066	0.965237	PE(P-36:2)	MMSE	MMSE ~ PEP362
0.618641	1.61735	0.702188	0.800793	PE(P-41:0)	MMSE	MMSE ~ PEP410
1.47152	1.95091	0.450903	0.650258	PE(P-42:6)/PE(O-42:7)	MMSE	MMSE ~ PEP426PEO427
-0.512515	0.453211	0.25845	0.458706	PI(32:1)	MMSE	MMSE ~ PI321
-0.96082	0.826297	0.245251	0.447124	PI(34:1)	MMSE	MMSE ~ PI341
-0.700594	0.782161	0.370669	0.580932	PI(34:2)	MMSE	MMSE ~ PI342
1.06195	0.965223	0.271564	0.469543	PI(36:1)	MMSE	MMSE ~ PI361
0.252045	1.04522	0.809508	0.885502	PI(36:2)	MMSE	MMSE ~ PI362
-1.2461	0.901254	0.167159	0.341974	PI(36:3)	MMSE	MMSE ~ PI363
-1.28354	0.972659	0.187332	0.374664	PI(36:4)	MMSE	MMSE ~ PI364
-0.647496	1.20197	0.590243	0.752218	PI(37:4)	MMSE	MMSE ~ PI374
0.598969	0.869286	0.490997	0.688939	PI(38:2)	MMSE	MMSE ~ PI382
-0.995122	1.07181	0.353448	0.560497	PI(38:3)	MMSE	MMSE ~ PI383
-1.30179	1.25443	0.299691	0.501983	PI(38:4)	MMSE	MMSE ~ PI384
-0.583027	1.02579	0.569941	0.746474	PI(38:5)	MMSE	MMSE ~ PI385
1.49749	0.811815	0.0654563	0.171983	PI(38:6)	MMSE	MMSE ~ PI386
0.0717231	0.977401	0.941523	0.97424	Cer(d42:0)	MMSE Adjusted	MMSE ~ Cerd420 + e4_c + Sex + Site + Age
-2.00717	1.16926	0.0864791	0.292418	Cer(d42:1)_A	MMSE Adjusted	MMSE ~ Cerd421_A + e4_c + Sex + Site + Age
-1.50696	1.07402	0.161018	0.381972	Cer(d42:1)_B	MMSE Adjusted	MMSE ~ Cerd421_B + e4_c + Sex + Site + Age
-0.00123741	0.916654	0.998923	0.998923	DG(34:1)	MMSE Adjusted	MMSE ~ DG341 + e4_c + Sex + Site + Age
1.81513	1.06011	0.087289	0.292418	DG(34:2)	MMSE Adjusted	MMSE ~ DG342 + e4_c + Sex + Site + Age
0.493075	0.469333	0.293801	0.539305	DG(36:2)	MMSE Adjusted	MMSE ~ DG362 + e4_c + Sex + Site + Age
-1.38939	0.868203	0.109969	0.320344	DG(38:1)_A	MMSE Adjusted	MMSE ~ DG381_A + e4_c + Sex + Site + Age
3.13593	1.04072	0.00267555	0.0512177	LacCer(d32:1)	MMSE Adjusted	MMSE ~ LacCerd321 + e4_c + Sex + Site + Age
-4.90507	1.32841	0.000238916	0.0160074	LacCer(d42:2)	MMSE Adjusted	MMSE ~ LacCerd422 + e4_c + Sex + Site + Age
-1.09436	0.894278	0.221451	0.455525	LPC(14:0)	MMSE Adjusted	MMSE ~ LPC140 + e4_c + Sex + Site + Age
-1.36605	0.883143	0.122349	0.345152	LPC(15:0)_A	MMSE Adjusted	MMSE ~ LPC150_A + e4_c + Sex + Site + Age
-1.62088	1.20377	0.178564	0.409018	LPC(16:0)	MMSE Adjusted	MMSE ~ LPC160 + e4_c + Sex + Site + Age
-2.46329	1.06747	0.0213048	0.139261	LPC(16:1)	MMSE Adjusted	MMSE ~ LPC161 + e4_c + Sex + Site + Age
-1.03817	1.20288	0.388385	0.627355	LPC(18:0)	MMSE Adjusted	MMSE ~ LPC180 + e4_c + Sex + Site + Age
0.59121	1.39725	0.672332	0.874684	LPC(18:1)	MMSE Adjusted	MMSE ~ LPC181 + e4_c + Sex + Site + Age
1.49563	1.15222	0.194689	0.431211	LPC(18:2)	MMSE Adjusted	MMSE ~ LPC182 + e4_c + Sex + Site + Age
-0.687692	0.962294	0.475064	0.70341	LPC(20:3)	MMSE Adjusted	MMSE ~ LPC203 + e4_c + Sex + Site + Age
-0.961052	0.994872	0.334366	0.58954	LPC(20:4)	MMSE Adjusted	MMSE ~ LPC204 + e4_c + Sex + Site + Age
-0.739732	0.893758	0.408135	0.64722	LPC(22:5)	MMSE Adjusted	MMSE ~ LPC225 + e4_c + Sex + Site + Age
0.137566	0.955409	0.885551	0.957737	LPC(22:6)	MMSE Adjusted	MMSE ~ LPC226 + e4_c + Sex + Site + Age
-2.79264	1.1869	0.0188959	0.126602	LPC(O-16:0)	MMSE Adjusted	MMSE ~ LPCO160 + e4_c + Sex + Site + Age
-1.62903	1.18845	0.170889	0.398246	LPC(P-16:0)	MMSE Adjusted	MMSE ~ LPCP160 + e4_c + Sex + Site + Age
-1.40744	0.51495	0.00642703	0.0791495	PC(28:0)	MMSE Adjusted	MMSE ~ PC280 + e4_c + Sex + Site + Age
-0.845386	0.895237	0.345325	0.593536	PC(30:0)	MMSE Adjusted	MMSE ~ PC300 + e4_c + Sex + Site + Age
-1.28252	0.652771	0.0498292	0.242804	PC(30:1)	MMSE Adjusted	MMSE ~ PC301 + e4_c + Sex + Site + Age
-0.782331	0.73549	0.287827	0.531984	PC(31:0)	MMSE Adjusted	MMSE ~ PC310 + e4_c + Sex + Site + Age
-1.45022	0.601109	0.0160892	0.112406	PC(31:1)	MMSE Adjusted	MMSE ~ PC311 + e4_c + Sex + Site + Age
-5.74095	1.84367	0.00191964	0.0467693	PC(32:0)	MMSE Adjusted	MMSE ~ PC320 + e4_c + Sex + Site + Age
-1.57719	0.975218	0.106259	0.314165	PC(32:1)	MMSE Adjusted	MMSE ~ PC321 + e4_c + Sex + Site + Age
-1.88903	1.08742	0.0827846	0.28674	PC(32:2)	MMSE Adjusted	MMSE ~ PC322 + e4_c + Sex + Site + Age
0.322698	0.831151	0.697942	0.899272	PC(33:0)_A	MMSE Adjusted	MMSE ~ PC330_A + e4_c + Sex + Site + Age
-3.29887	1.34436	0.0143693	0.110028	PC(33:1)_A	MMSE Adjusted	MMSE ~ PC331_A + e4_c + Sex + Site + Age
0.117486	0.367338	0.74919	0.899576	PC(33:1)_B	MMSE Adjusted	MMSE ~ PC331_B + e4_c + Sex + Site + Age
0.847025	0.561312	0.131736	0.360257	PC(33:1)_C	MMSE Adjusted	MMSE ~ PC331_C + e4_c + Sex + Site + Age
-2.25269	1.23437	0.0684198	0.276268	PC(33:2)	MMSE Adjusted	MMSE ~ PC332 + e4_c + Sex + Site + Age
-3.94751	1.86421	0.0345577	0.178105	PC(34:1)	MMSE Adjusted	MMSE ~ PC341 + e4_c + Sex + Site + Age
-3.34275	2.54318	0.189131	0.425942	PC(34:2)	MMSE Adjusted	MMSE ~ PC342 + e4_c + Sex + Site + Age
-3.39651	1.36909	0.0133343	0.109074	PC(34:3)	MMSE Adjusted	MMSE ~ PC343 + e4_c + Sex + Site + Age
-0.956516	0.972785	0.325802	0.586006	PC(34:4)	MMSE Adjusted	MMSE ~ PC344 + e4_c + Sex + Site + Age
-2.46781	1.42369	0.0834542	0.28674	PC(35:1)	MMSE Adjusted	MMSE ~ PC351 + e4_c + Sex + Site + Age
-0.991254	1.266	0.433895	0.659623	PC(35:2)	MMSE Adjusted	MMSE ~ PC352 + e4_c + Sex + Site + Age
-1.75592	1.51443	0.246654	0.493308	PC(35:3)	MMSE Adjusted	MMSE ~ PC353 + e4_c + Sex + Site + Age
-2.02805	1.16743	0.08278	0.28674	PC(35:4)_A	MMSE Adjusted	MMSE ~ PC354_A + e4_c + Sex + Site + Age
-0.313737	1.45427	0.829255	0.926002	PC(36:1)	MMSE Adjusted	MMSE ~ PC361 + e4_c + Sex + Site + Age
2.04165	2.14074	0.340549	0.593536	PC(36:2)	MMSE Adjusted	MMSE ~ PC362 + e4_c + Sex + Site + Age
-3.60958	2.1402	0.0921208	0.295285	PC(36:3)	MMSE Adjusted	MMSE ~ PC363 + e4_c + Sex + Site + Age
0.539986	1.21247	0.656194	0.870594	PC(36:4)_A	MMSE Adjusted	MMSE ~ PC364_A + e4_c + Sex + Site + Age
-2.90108	1.99108	0.145542	0.37148	PC(36:4)_B	MMSE Adjusted	MMSE ~ PC364_B + e4_c + Sex + Site + Age
1.99914	0.924761	0.0309629	0.169745	PC(36:5)	MMSE Adjusted	MMSE ~ PC365 + e4_c + Sex + Site + Age
1.31108	0.799358	0.101408	0.314165	PC(36:6)	MMSE Adjusted	MMSE ~ PC366 + e4_c + Sex + Site + Age
2.13785	0.857022	0.0128362	0.109074	PC(37:2)	MMSE Adjusted	MMSE ~ PC372 + e4_c + Sex + Site + Age
-1.04399	0.856459	0.223257	0.455525	PC(37:4)	MMSE Adjusted	MMSE ~ PC374 + e4_c + Sex + Site + Age
1.91375	1.13621	0.0925519	0.295285	PC(37:5)	MMSE Adjusted	MMSE ~ PC375 + e4_c + Sex + Site + Age
0.852782	1.06017	0.421441	0.656822	PC(37:6)	MMSE Adjusted	MMSE ~ PC376 + e4_c + Sex + Site + Age
-0.14296	1.63599	0.93039	0.966653	PC(38:2)	MMSE Adjusted	MMSE ~ PC382 + e4_c + Sex + Site + Age
0.318181	1.28097	0.803903	0.916791	PC(38:3)	MMSE Adjusted	MMSE ~ PC383 + e4_c + Sex + Site + Age
-0.453232	1.57512	0.773625	0.901441	PC(38:4)_A	MMSE Adjusted	MMSE ~ PC384_A + e4_c + Sex + Site + Age
2.55245	1.96564	0.19452	0.431211	PC(38:5)	MMSE Adjusted	MMSE ~ PC385 + e4_c + Sex + Site + Age
2.66036	1.78015	0.135493	0.364642	PC(38:6)_A	MMSE Adjusted	MMSE ~ PC386_A + e4_c + Sex + Site + Age
2.53693	1.77765	0.153977	0.37597	PC(38:6)_B	MMSE Adjusted	MMSE ~ PC386_B + e4_c + Sex + Site + Age
-1.06751	0.862126	0.216036	0.453719	PC(40:4)	MMSE Adjusted	MMSE ~ PC404 + e4_c + Sex + Site + Age
1.8973	1.2253	0.121958	0.345152	PC(40:5)_A	MMSE Adjusted	MMSE ~ PC405_A + e4_c + Sex + Site + Age
2.01325	1.40133	0.151247	0.375317	PC(40:5)_B	MMSE Adjusted	MMSE ~ PC405_B + e4_c + Sex + Site + Age
3.94335	1.09299	0.000330079	0.0176922	PC(40:6)	MMSE Adjusted	MMSE ~ PC406 + e4_c + Sex + Site + Age
-0.419364	1.21756	0.730624	0.899576	PC(40:8)	MMSE Adjusted	MMSE ~ PC408 + e4_c + Sex + Site + Age
0.508976	0.914511	0.578004	0.802617	PC(42:10)	MMSE Adjusted	MMSE ~ PC4210 + e4_c + Sex + Site + Age
-6.57079	1.763	0.000208924	0.0160074	PC(O-32:0)	MMSE Adjusted	MMSE ~ PCO320 + e4_c + Sex + Site + Age
-3.6827	1.31765	0.00532985	0.075179	PC(O-34:0)	MMSE Adjusted	MMSE ~ PCO340 + e4_c + Sex + Site + Age
-4.84962	1.77672	0.00649735	0.0791495	PC(P-32:0)/PC(O-32:1)	MMSE Adjusted	MMSE ~ PCP320PCO321 + e4_c + Sex + Site + Age
-1.52698	0.627194	0.0151495	0.111295	PC(P-32:1)/PC(O-32:2)	MMSE Adjusted	MMSE ~ PCP321PCO322 + e4_c + Sex + Site + Age
-3.02701	1.70507	0.0762714	0.283899	PC(P-34:0)/PC(O-34:1)	MMSE Adjusted	MMSE ~ PCP340PCO341 + e4_c + Sex + Site + Age
-1.79757	1.21621	0.139842	0.367427	PC(P-34:1)/PC(O-34:2)_A	MMSE Adjusted	MMSE ~ PCP341PCO342_A + e4_c + Sex + Site + Age
-1.94652	1.64174	0.236154	0.475858	PC(P-34:1)/PC(O-34:2)_B	MMSE Adjusted	MMSE ~ PCP341PCO342_B + e4_c + Sex + Site + Age
-1.17954	1.29596	0.363041	0.604317	PC(P-34:2)/PC(O-34:3)	MMSE Adjusted	MMSE ~ PCP342PCO343 + e4_c + Sex + Site + Age
-0.741466	1.14216	0.516432	0.744344	PC(P-36:1)/PC(O-36:2)_A	MMSE Adjusted	MMSE ~ PCP361PCO362_A + e4_c + Sex + Site + Age
-0.472768	0.606112	0.435647	0.659623	PC(P-36:1)/PC(O-36:2)_B	MMSE Adjusted	MMSE ~ PCP361PCO362_B + e4_c + Sex + Site + Age
-1.35379	1.09492	0.216702	0.453719	PC(P-36:2)/PC(O-36:3)_A	MMSE Adjusted	MMSE ~ PCP362PCO363_A + e4_c + Sex + Site + Age
-1.68003	0.881771	0.0571409	0.255456	PC(P-36:2)/PC(O-36:3)_B	MMSE Adjusted	MMSE ~ PCP362PCO363_B + e4_c + Sex + Site + Age
-1.77197	1.29146	0.170469	0.398246	PC(P-36:2)/PC(O-36:3)_C	MMSE Adjusted	MMSE ~ PCP362PCO363_C + e4_c + Sex + Site + Age
-3.01887	1.1995	0.0120597	0.107734	PC(P-36:3)/PC(O-36:4)	MMSE Adjusted	MMSE ~ PCP363PCO364 + e4_c + Sex + Site + Age
2.33978	0.926654	0.0117841	0.107734	PC(P-36:4)/PC(O-36:5)_A	MMSE Adjusted	MMSE ~ PCP364PCO365_A + e4_c + Sex + Site + Age
-2.25173	1.51874	0.138611	0.367427	PC(P-36:4)/PC(O-36:5)_B	MMSE Adjusted	MMSE ~ PCP364PCO365_B + e4_c + Sex + Site + Age
-4.11985	1.45577	0.00478428	0.075179	PC(P-38:3)/PC(O-38:4)	MMSE Adjusted	MMSE ~ PCP383PCO384 + e4_c + Sex + Site + Age
-3.02073	1.6087	0.0608196	0.262388	PC(P-38:4)/PC(O-38:5)_A	MMSE Adjusted	MMSE ~ PCP384PCO385_A + e4_c + Sex + Site + Age
0.199449	0.623201	0.749031	0.899576	PC(P-38:4)/PC(O-38:5)_B	MMSE Adjusted	MMSE ~ PCP384PCO385_B + e4_c + Sex + Site + Age
1.70358	0.608681	0.00526651	0.075179	PC(P-38:5)/PC(O-38:6)	MMSE Adjusted	MMSE ~ PCP385PCO386 + e4_c + Sex + Site + Age
0.127457	0.504751	0.800715	0.916791	PC(P-38:6)/PC(O-38:7)	MMSE Adjusted	MMSE ~ PCP386PCO387 + e4_c + Sex + Site + Age
-2.358	1.09198	0.0311507	0.169745	PC(P-40:3)/PC(O-40:4)	MMSE Adjusted	MMSE ~ PCP403PCO404 + e4_c + Sex + Site + Age
-0.52052	0.984988	0.597347	0.814759	SM(d30:1)	MMSE Adjusted	MMSE ~ SMd301 + e4_c + Sex + Site + Age
-0.0208383	0.879979	0.981114	0.992221	SM(d31:1)	MMSE Adjusted	MMSE ~ SMd311 + e4_c + Sex + Site + Age
-0.802901	0.935284	0.390926	0.627355	SM(d32:0)	MMSE Adjusted	MMSE ~ SMd320 + e4_c + Sex + Site + Age
-1.18128	1.47808	0.424439	0.656822	SM(d32:1)	MMSE Adjusted	MMSE ~ SMd321 + e4_c + Sex + Site + Age
-0.368147	1.13576	0.745924	0.899576	SM(d32:2)	MMSE Adjusted	MMSE ~ SMd322 + e4_c + Sex + Site + Age
-1.87549	1.64259	0.253922	0.500375	SM(d33:1)	MMSE Adjusted	MMSE ~ SMd331 + e4_c + Sex + Site + Age
-3.11324	1.98301	0.116864	0.336768	SM(d34:0)	MMSE Adjusted	MMSE ~ SMd340 + e4_c + Sex + Site + Age
-6.45805	2.12549	0.00246452	0.0512177	SM(d34:1)	MMSE Adjusted	MMSE ~ SMd341 + e4_c + Sex + Site + Age
-3.15507	1.38135	0.0226594	0.141226	SM(d34:2)	MMSE Adjusted	MMSE ~ SMd342 + e4_c + Sex + Site + Age
-0.764055	1.26992	0.547593	0.772394	SM(d35:2)	MMSE Adjusted	MMSE ~ SMd352 + e4_c + Sex + Site + Age
-2.56858	1.39694	0.0663671	0.273637	SM(d36:0)	MMSE Adjusted	MMSE ~ SMd360 + e4_c + Sex + Site + Age
-4.02329	1.63052	0.0138377	0.109074	SM(d36:1)	MMSE Adjusted	MMSE ~ SMd361 + e4_c + Sex + Site + Age
-2.99719	1.72756	0.0831821	0.28674	SM(d36:2)	MMSE Adjusted	MMSE ~ SMd362 + e4_c + Sex + Site + Age
-2.94658	1.31351	0.0251816	0.14671	SM(d36:3)	MMSE Adjusted	MMSE ~ SMd363 + e4_c + Sex + Site + Age
-1.21638	1.53871	0.429485	0.657725	SM(d37:1)	MMSE Adjusted	MMSE ~ SMd371 + e4_c + Sex + Site + Age
-1.47308	1.55038	0.342357	0.593536	SM(d38:0)	MMSE Adjusted	MMSE ~ SMd380 + e4_c + Sex + Site + Age
-1.16328	1.56827	0.458472	0.686427	SM(d38:1)	MMSE Adjusted	MMSE ~ SMd381 + e4_c + Sex + Site + Age
-2.46789	1.7307	0.154316	0.37597	SM(d38:2)	MMSE Adjusted	MMSE ~ SMd382 + e4_c + Sex + Site + Age
1.35396	1.26669	0.285473	0.531297	SM(d39:1)	MMSE Adjusted	MMSE ~ SMd391 + e4_c + Sex + Site + Age
-0.665446	1.30348	0.609848	0.821303	SM(d39:2)	MMSE Adjusted	MMSE ~ SMd392 + e4_c + Sex + Site + Age
-0.626506	1.44585	0.664916	0.872049	SM(d40:0)	MMSE Adjusted	MMSE ~ SMd400 + e4_c + Sex + Site + Age
-1.10317	1.54222	0.474645	0.70341	SM(d40:1)	MMSE Adjusted	MMSE ~ SMd401 + e4_c + Sex + Site + Age
-0.974756	1.78056	0.584243	0.806071	SM(d40:2)	MMSE Adjusted	MMSE ~ SMd402 + e4_c + Sex + Site + Age
-2.37257	0.902716	0.00876517	0.0870024	SM(d40:3)	MMSE Adjusted	MMSE ~ SMd403 + e4_c + Sex + Site + Age
0.140552	1.239	0.909713	0.962009	SM(d41:1)	MMSE Adjusted	MMSE ~ SMd411 + e4_c + Sex + Site + Age
-0.477838	1.451	0.742013	0.899576	SM(d41:2)	MMSE Adjusted	MMSE ~ SMd412 + e4_c + Sex + Site + Age
-3.99973	1.50789	0.00816511	0.0870024	SM(d41:3)	MMSE Adjusted	MMSE ~ SMd413 + e4_c + Sex + Site + Age
-0.966954	1.21516	0.426444	0.656822	SM(d42:1)	MMSE Adjusted	MMSE ~ SMd421 + e4_c + Sex + Site + Age
-3.96831	1.76369	0.0247498	0.14671	SM(d42:2)	MMSE Adjusted	MMSE ~ SMd422 + e4_c + Sex + Site + Age
-3.71216	1.68844	0.0282254	0.160945	SM(d42:3)	MMSE Adjusted	MMSE ~ SMd423 + e4_c + Sex + Site + Age
1.01109	1.13891	0.374963	0.616503	SM(d43:1)	MMSE Adjusted	MMSE ~ SMd431 + e4_c + Sex + Site + Age
-0.00616533	1.15303	0.995735	0.998923	SM(d43:2)	MMSE Adjusted	MMSE ~ SMd432 + e4_c + Sex + Site + Age
0.754324	0.820593	0.358276	0.600112	SM(d44:1)	MMSE Adjusted	MMSE ~ SMd441 + e4_c + Sex + Site + Age
0.330191	0.933682	0.723709	0.899576	SM(d44:2)	MMSE Adjusted	MMSE ~ SMd442 + e4_c + Sex + Site + Age
0.0752924	0.259867	0.772103	0.901441	TG(40:0)	MMSE Adjusted	MMSE ~ TG400 + e4_c + Sex + Site + Age
0.0737198	0.204628	0.718757	0.899576	TG(40:1)	MMSE Adjusted	MMSE ~ TG401 + e4_c + Sex + Site + Age
0.0691765	0.288612	0.810641	0.919424	TG(42:0)	MMSE Adjusted	MMSE ~ TG420 + e4_c + Sex + Site + Age
0.134196	0.262224	0.608975	0.821303	TG(42:1)	MMSE Adjusted	MMSE ~ TG421 + e4_c + Sex + Site + Age
0.151939	0.249972	0.543496	0.772394	TG(42:2)	MMSE Adjusted	MMSE ~ TG422 + e4_c + Sex + Site + Age
-1.11818	0.919514	0.224363	0.455525	TG(42:3)	MMSE Adjusted	MMSE ~ TG423 + e4_c + Sex + Site + Age
-0.0382251	0.327628	0.907152	0.962009	TG(44:0)	MMSE Adjusted	MMSE ~ TG440 + e4_c + Sex + Site + Age
0.0919886	0.340199	0.786933	0.909043	TG(44:1)	MMSE Adjusted	MMSE ~ TG441 + e4_c + Sex + Site + Age
0.107278	0.30399	0.724268	0.899576	TG(44:2)	MMSE Adjusted	MMSE ~ TG442 + e4_c + Sex + Site + Age
-0.00450197	0.324199	0.988924	0.99636	TG(45:1)	MMSE Adjusted	MMSE ~ TG451 + e4_c + Sex + Site + Age
-0.038679	0.375446	0.917975	0.962009	TG(46:0)	MMSE Adjusted	MMSE ~ TG460 + e4_c + Sex + Site + Age
-0.144277	0.424046	0.733776	0.899576	TG(46:1)	MMSE Adjusted	MMSE ~ TG461 + e4_c + Sex + Site + Age
0.0452178	0.443977	0.918906	0.962009	TG(46:2)	MMSE Adjusted	MMSE ~ TG462 + e4_c + Sex + Site + Age
0.850095	1.06233	0.423851	0.656822	TG(46:3)_A	MMSE Adjusted	MMSE ~ TG463_A + e4_c + Sex + Site + Age
0.345914	0.408957	0.39792	0.634777	TG(46:3)_B	MMSE Adjusted	MMSE ~ TG463_B + e4_c + Sex + Site + Age
0.163265	1.30512	0.900482	0.962009	TG(46:4)	MMSE Adjusted	MMSE ~ TG464 + e4_c + Sex + Site + Age
0.515513	1.43145	0.718852	0.899576	TG(46:5)	MMSE Adjusted	MMSE ~ TG465 + e4_c + Sex + Site + Age
-0.069676	0.427488	0.870572	0.950496	TG(47:1)	MMSE Adjusted	MMSE ~ TG471 + e4_c + Sex + Site + Age
0.0855969	0.444225	0.847258	0.933047	TG(47:2)	MMSE Adjusted	MMSE ~ TG472 + e4_c + Sex + Site + Age
-0.237485	0.436433	0.586507	0.806071	TG(48:0)	MMSE Adjusted	MMSE ~ TG480 + e4_c + Sex + Site + Age
-0.154628	0.4889	0.751884	0.899576	TG(48:1)	MMSE Adjusted	MMSE ~ TG481 + e4_c + Sex + Site + Age
-0.107642	0.558321	0.847173	0.933047	TG(48:2)	MMSE Adjusted	MMSE ~ TG482 + e4_c + Sex + Site + Age
0.156874	0.559125	0.779121	0.903915	TG(48:3)	MMSE Adjusted	MMSE ~ TG483 + e4_c + Sex + Site + Age
0.0488649	1.11915	0.965185	0.987249	TG(48:4)	MMSE Adjusted	MMSE ~ TG484 + e4_c + Sex + Site + Age
-1.98827	1.55624	0.2018	0.443299	TG(48:5)	MMSE Adjusted	MMSE ~ TG485 + e4_c + Sex + Site + Age
-2.14899	1.47102	0.144484	0.37148	TG(48:6)	MMSE Adjusted	MMSE ~ TG486 + e4_c + Sex + Site + Age
-0.0947673	0.416171	0.819934	0.919424	TG(49:0)	MMSE Adjusted	MMSE ~ TG490 + e4_c + Sex + Site + Age
-0.241956	0.5622	0.667053	0.872049	TG(49:1)	MMSE Adjusted	MMSE ~ TG491 + e4_c + Sex + Site + Age
-0.22928	0.666972	0.731125	0.899576	TG(49:2)	MMSE Adjusted	MMSE ~ TG492 + e4_c + Sex + Site + Age
0.0621658	0.713395	0.930584	0.966653	TG(49:3)_A	MMSE Adjusted	MMSE ~ TG493_A + e4_c + Sex + Site + Age
-0.111089	0.419438	0.7912	0.91005	TG(50:0)	MMSE Adjusted	MMSE ~ TG500 + e4_c + Sex + Site + Age
-0.61333	0.588118	0.297359	0.539858	TG(50:1)	MMSE Adjusted	MMSE ~ TG501 + e4_c + Sex + Site + Age
-0.469779	0.707935	0.507165	0.738697	TG(50:2)	MMSE Adjusted	MMSE ~ TG502 + e4_c + Sex + Site + Age
-0.0871289	0.748208	0.907328	0.962009	TG(50:3)	MMSE Adjusted	MMSE ~ TG503 + e4_c + Sex + Site + Age
0.358869	0.681997	0.598908	0.814759	TG(50:4)	MMSE Adjusted	MMSE ~ TG504 + e4_c + Sex + Site + Age
0.649786	0.586047	0.267903	0.510952	TG(50:5)_B	MMSE Adjusted	MMSE ~ TG505_B + e4_c + Sex + Site + Age
0.913537	0.540737	0.0915703	0.295285	TG(50:6)_B	MMSE Adjusted	MMSE ~ TG506_B + e4_c + Sex + Site + Age
-0.173204	0.575711	0.763614	0.901441	TG(51:1)	MMSE Adjusted	MMSE ~ TG511 + e4_c + Sex + Site + Age
-0.243497	0.786185	0.756864	0.901441	TG(51:2)	MMSE Adjusted	MMSE ~ TG512 + e4_c + Sex + Site + Age
0.144459	0.899616	0.87247	0.950496	TG(51:3)	MMSE Adjusted	MMSE ~ TG513 + e4_c + Sex + Site + Age
0.652153	0.794317	0.411905	0.649355	TG(51:4)_A	MMSE Adjusted	MMSE ~ TG514_A + e4_c + Sex + Site + Age
0.316696	0.941411	0.736663	0.899576	TG(51:5)	MMSE Adjusted	MMSE ~ TG515 + e4_c + Sex + Site + Age
0.170907	0.38774	0.659507	0.87068	TG(52:0)	MMSE Adjusted	MMSE ~ TG520 + e4_c + Sex + Site + Age
0.020281	0.51084	0.968342	0.987249	TG(52:1)	MMSE Adjusted	MMSE ~ TG521 + e4_c + Sex + Site + Age
0.0543284	0.815053	0.946874	0.976008	TG(52:2)	MMSE Adjusted	MMSE ~ TG522 + e4_c + Sex + Site + Age
0.294503	0.874005	0.736247	0.899576	TG(52:3)	MMSE Adjusted	MMSE ~ TG523 + e4_c + Sex + Site + Age
0.531583	0.819181	0.516597	0.744344	TG(52:4)	MMSE Adjusted	MMSE ~ TG524 + e4_c + Sex + Site + Age
0.765206	0.734924	0.29813	0.539858	TG(52:5)	MMSE Adjusted	MMSE ~ TG525 + e4_c + Sex + Site + Age
1.13828	0.638142	0.0748858	0.283899	TG(52:6)_A	MMSE Adjusted	MMSE ~ TG526_A + e4_c + Sex + Site + Age
1.26804	0.526924	0.0163576	0.112406	TG(52:7)_A	MMSE Adjusted	MMSE ~ TG527_A + e4_c + Sex + Site + Age
0.044515	0.437228	0.918934	0.962009	TG(53:1)	MMSE Adjusted	MMSE ~ TG531 + e4_c + Sex + Site + Age
0.876963	0.697049	0.208761	0.448796	TG(53:2)	MMSE Adjusted	MMSE ~ TG532 + e4_c + Sex + Site + Age
1.20309	0.734354	0.101796	0.314165	TG(53:3)	MMSE Adjusted	MMSE ~ TG533 + e4_c + Sex + Site + Age
1.07483	0.765519	0.160734	0.381972	TG(53:4)_A	MMSE Adjusted	MMSE ~ TG534_A + e4_c + Sex + Site + Age
1.30041	0.714238	0.0690671	0.276268	TG(53:5)_A	MMSE Adjusted	MMSE ~ TG535_A + e4_c + Sex + Site + Age
0.404246	0.3621	0.264627	0.510952	TG(54:0)	MMSE Adjusted	MMSE ~ TG540 + e4_c + Sex + Site + Age
0.444384	0.480861	0.355722	0.599582	TG(54:1)	MMSE Adjusted	MMSE ~ TG541 + e4_c + Sex + Site + Age
0.579557	0.645405	0.369499	0.611271	TG(54:2)	MMSE Adjusted	MMSE ~ TG542 + e4_c + Sex + Site + Age
0.976734	0.778046	0.209753	0.448796	TG(54:3)	MMSE Adjusted	MMSE ~ TG543 + e4_c + Sex + Site + Age
1.06518	0.802076	0.18459	0.419239	TG(54:4)	MMSE Adjusted	MMSE ~ TG544 + e4_c + Sex + Site + Age
1.33947	0.752522	0.0755008	0.283899	TG(54:5)_A	MMSE Adjusted	MMSE ~ TG545_A + e4_c + Sex + Site + Age
0.980824	0.783448	0.211001	0.448796	TG(54:5)_B	MMSE Adjusted	MMSE ~ TG545_B + e4_c + Sex + Site + Age
0.972521	0.597742	0.104176	0.314165	TG(54:6)_A	MMSE Adjusted	MMSE ~ TG546_A + e4_c + Sex + Site + Age
1.48213	0.748741	0.048141	0.238922	TG(54:6)_B	MMSE Adjusted	MMSE ~ TG546_B + e4_c + Sex + Site + Age
1.72286	0.648231	0.00804002	0.0870024	TG(54:7)_A	MMSE Adjusted	MMSE ~ TG547_A + e4_c + Sex + Site + Age
1.6052	0.548817	0.00355457	0.0635084	TG(54:8)_A	MMSE Adjusted	MMSE ~ TG548_A + e4_c + Sex + Site + Age
0.627902	0.672731	0.350945	0.595421	TG(55:2)	MMSE Adjusted	MMSE ~ TG552 + e4_c + Sex + Site + Age
-0.555027	0.371929	0.13606	0.364642	TG(55:4)	MMSE Adjusted	MMSE ~ TG554 + e4_c + Sex + Site + Age
0.403485	0.350633	0.250224	0.49674	TG(56:0)	MMSE Adjusted	MMSE ~ TG560 + e4_c + Sex + Site + Age
0.814679	0.429314	0.0581449	0.255456	TG(56:1)_B	MMSE Adjusted	MMSE ~ TG561_B + e4_c + Sex + Site + Age
1.05646	0.564499	0.0616807	0.262388	TG(56:2)	MMSE Adjusted	MMSE ~ TG562 + e4_c + Sex + Site + Age
1.68785	0.787898	0.0325103	0.170838	TG(56:3)_B	MMSE Adjusted	MMSE ~ TG563_B + e4_c + Sex + Site + Age
1.8177	0.844355	0.0316688	0.169745	TG(56:6)	MMSE Adjusted	MMSE ~ TG566 + e4_c + Sex + Site + Age
2.50506	0.756055	0.000968004	0.028825	TG(56:7)	MMSE Adjusted	MMSE ~ TG567 + e4_c + Sex + Site + Age
2.22081	0.663064	0.000852326	0.0285529	TG(56:8)	MMSE Adjusted	MMSE ~ TG568 + e4_c + Sex + Site + Age
1.93175	0.592772	0.00117125	0.0313895	TG(56:9)	MMSE Adjusted	MMSE ~ TG569 + e4_c + Sex + Site + Age
0.810789	0.426249	0.0575505	0.255456	TG(58:1)	MMSE Adjusted	MMSE ~ TG581 + e4_c + Sex + Site + Age
2.12515	0.597219	0.000397596	0.0177593	TG(58:10)	MMSE Adjusted	MMSE ~ TG5810 + e4_c + Sex + Site + Age
1.56283	0.421777	0.000227294	0.0160074	TG(58:11)	MMSE Adjusted	MMSE ~ TG5811 + e4_c + Sex + Site + Age
1.04779	0.455883	0.0218259	0.13927	TG(58:2)	MMSE Adjusted	MMSE ~ TG582 + e4_c + Sex + Site + Age
0.921165	0.499457	0.0655455	0.273637	TG(58:3)	MMSE Adjusted	MMSE ~ TG583 + e4_c + Sex + Site + Age
1.02831	0.630036	0.103088	0.314165	TG(58:4)	MMSE Adjusted	MMSE ~ TG584 + e4_c + Sex + Site + Age
-2.54127	1.57321	0.106676	0.314165	PA(34:2)	MMSE Adjusted	MMSE ~ PA342 + e4_c + Sex + Site + Age
-1.35074	1.2155	0.266825	0.510952	PA(O-35:1)	MMSE Adjusted	MMSE ~ PAO351 + e4_c + Sex + Site + Age
-3.32389	1.34605	0.0137659	0.109074	PA(O-38:2)	MMSE Adjusted	MMSE ~ PAO382 + e4_c + Sex + Site + Age
-1.75739	1.03003	0.0884129	0.292527	PA(P-38:2)	MMSE Adjusted	MMSE ~ PAP382 + e4_c + Sex + Site + Age
-6.1657	2.18	0.00480957	0.075179	PE(34:0)	MMSE Adjusted	MMSE ~ PE340 + e4_c + Sex + Site + Age
-2.12881	1.01936	0.0371142	0.187672	PE(34:1)	MMSE Adjusted	MMSE ~ PE341 + e4_c + Sex + Site + Age
-1.66723	1.13384	0.141884	0.369174	PE(35:0)	MMSE Adjusted	MMSE ~ PE350 + e4_c + Sex + Site + Age
-3.3276	1.26351	0.00862924	0.0870024	PE(35:1)	MMSE Adjusted	MMSE ~ PE351 + e4_c + Sex + Site + Age
-2.0091	1.11883	0.0729585	0.283899	PE(35:2)	MMSE Adjusted	MMSE ~ PE352 + e4_c + Sex + Site + Age
-1.53523	6.51168	0.813681	0.919424	PE(36:0)	MMSE Adjusted	MMSE ~ PE360 + e4_c + Sex + Site + Age
-4.54892	1.87241	0.0153654	0.111295	PE(36:1)	MMSE Adjusted	MMSE ~ PE361 + e4_c + Sex + Site + Age
-2.95905	2.17808	0.174712	0.403646	PE(36:2)_A	MMSE Adjusted	MMSE ~ PE362_A + e4_c + Sex + Site + Age
0.0216958	0.807407	0.97857	0.992221	PE(36:2)_B	MMSE Adjusted	MMSE ~ PE362_B + e4_c + Sex + Site + Age
-2.82053	1.44702	0.0516599	0.244356	PE(36:3)_A	MMSE Adjusted	MMSE ~ PE363_A + e4_c + Sex + Site + Age
0.0273815	0.700496	0.96883	0.987249	PE(36:3)_B	MMSE Adjusted	MMSE ~ PE363_B + e4_c + Sex + Site + Age
-2.81705	1.44716	0.0519712	0.244356	PE(36:3)_C	MMSE Adjusted	MMSE ~ PE363_C + e4_c + Sex + Site + Age
-0.24639	0.745972	0.741274	0.899576	PE(36:3)_D	MMSE Adjusted	MMSE ~ PE363_D + e4_c + Sex + Site + Age
-3.07633	0.911738	0.000780121	0.0285529	PE(36:4)	MMSE Adjusted	MMSE ~ PE364 + e4_c + Sex + Site + Age
-0.460777	1.54763	0.765995	0.901441	PE(38:1)	MMSE Adjusted	MMSE ~ PE381 + e4_c + Sex + Site + Age
1.22405	2.17264	0.573342	0.80029	PE(38:2)	MMSE Adjusted	MMSE ~ PE382 + e4_c + Sex + Site + Age
-4.53888	2.34441	0.0532537	0.246069	PE(38:3)	MMSE Adjusted	MMSE ~ PE383 + e4_c + Sex + Site + Age
-2.27874	1.62422	0.161055	0.381972	PE(38:4)	MMSE Adjusted	MMSE ~ PE384 + e4_c + Sex + Site + Age
2.44686	0.93956	0.00939728	0.0899454	PE(38:5)	MMSE Adjusted	MMSE ~ PE385 + e4_c + Sex + Site + Age
-0.330485	0.806629	0.68214	0.883157	PE(38:6)	MMSE Adjusted	MMSE ~ PE386 + e4_c + Sex + Site + Age
-0.411081	1.78673	0.818099	0.919424	PE(40:4)	MMSE Adjusted	MMSE ~ PE404 + e4_c + Sex + Site + Age
2.33099	1.91651	0.224283	0.455525	PE(40:5)	MMSE Adjusted	MMSE ~ PE405 + e4_c + Sex + Site + Age
2.95581	1.70088	0.0826713	0.28674	PE(40:6)	MMSE Adjusted	MMSE ~ PE406 + e4_c + Sex + Site + Age
2.99896	1.08526	0.00586717	0.0786201	PE(40:7)	MMSE Adjusted	MMSE ~ PE407 + e4_c + Sex + Site + Age
1.19933	1.39265	0.389423	0.627355	PE(42:5)	MMSE Adjusted	MMSE ~ PE425 + e4_c + Sex + Site + Age
0.813326	0.50126	0.105121	0.314165	PE(42:7)	MMSE Adjusted	MMSE ~ PE427 + e4_c + Sex + Site + Age
-0.0848651	0.818872	0.917487	0.962009	PE(O-34:1)/PE(P-34:0)	MMSE Adjusted	MMSE ~ PEO341PEP340 + e4_c + Sex + Site + Age
-0.250486	1.27268	0.844026	0.933047	PE(O-36:0)	MMSE Adjusted	MMSE ~ PEO360 + e4_c + Sex + Site + Age
-4.54889	2.01088	0.0239858	0.146096	PE(O-36:1)/PE(P-36:0)	MMSE Adjusted	MMSE ~ PEO361PEP360 + e4_c + Sex + Site + Age
-2.55103	1.4287	0.0745905	0.283899	PE(O-36:2)	MMSE Adjusted	MMSE ~ PEO362 + e4_c + Sex + Site + Age
-1.23067	1.11653	0.270728	0.510952	PE(O-36:2)/PE(P-36:1)	MMSE Adjusted	MMSE ~ PEO362PEP361 + e4_c + Sex + Site + Age
-1.21822	1.25696	0.33278	0.58954	PE(O-36:3)	MMSE Adjusted	MMSE ~ PEO363 + e4_c + Sex + Site + Age
-0.953456	1.02171	0.351032	0.595421	PE(O-36:3)/PE(P-36:2)	MMSE Adjusted	MMSE ~ PEO363PEP362 + e4_c + Sex + Site + Age
-0.699712	1.14039	0.539691	0.772394	PE(O-36:4)/PE(P-36:3)	MMSE Adjusted	MMSE ~ PEO364PEP363 + e4_c + Sex + Site + Age
-0.318249	1.08864	0.770113	0.901441	PE(O-36:5)/PE(P-36:4)	MMSE Adjusted	MMSE ~ PEO365PEP364 + e4_c + Sex + Site + Age
-3.84349	1.26928	0.00254905	0.0512177	PE(O-38:4)/PE(P-38:3)	MMSE Adjusted	MMSE ~ PEO384PEP383 + e4_c + Sex + Site + Age
-5.15904	1.3052	8.49002e-05	0.0160074	PE(O-40:4)/PE(P-40:3)	MMSE Adjusted	MMSE ~ PEO404PEP403 + e4_c + Sex + Site + Age
-5.59647	2.12461	0.00861683	0.0870024	PE(O-40:5)/PE(P-40:4)	MMSE Adjusted	MMSE ~ PEO405PEP404 + e4_c + Sex + Site + Age
-0.966564	1.60619	0.547513	0.772394	PE(O-40:6)/PE(P-40:5)	MMSE Adjusted	MMSE ~ PEO406PEP405 + e4_c + Sex + Site + Age
1.52863	1.05513	0.147841	0.373786	PE(O-40:7)/PE(P-40:6)	MMSE Adjusted	MMSE ~ PEO407PEP406 + e4_c + Sex + Site + Age
-2.31776	1.82736	0.205076	0.446833	PE(O-42:6)	MMSE Adjusted	MMSE ~ PEO426 + e4_c + Sex + Site + Age
0.512629	1.55794	0.742219	0.899576	PE(O-44:6)/PE(P-44:5)	MMSE Adjusted	MMSE ~ PEO446PEP445 + e4_c + Sex + Site + Age
3.16274	2.08332	0.129422	0.357578	PE(O-44:7)/PE(P-44:6)	MMSE Adjusted	MMSE ~ PEO447PEP446 + e4_c + Sex + Site + Age
-1.2327	1.11612	0.269766	0.510952	PE(P-36:1)	MMSE Adjusted	MMSE ~ PEP361 + e4_c + Sex + Site + Age
-0.965706	1.023	0.345491	0.593536	PE(P-36:2)	MMSE Adjusted	MMSE ~ PEP362 + e4_c + Sex + Site + Age
-0.906118	1.79921	0.614683	0.823675	PE(P-41:0)	MMSE Adjusted	MMSE ~ PEP410 + e4_c + Sex + Site + Age
-1.18962	2.10254	0.571706	0.80029	PE(P-42:6)/PE(O-42:7)	MMSE Adjusted	MMSE ~ PEP426PEO427 + e4_c + Sex + Site + Age
-0.862749	0.491334	0.079525	0.28674	PI(32:1)	MMSE Adjusted	MMSE ~ PI321 + e4_c + Sex + Site + Age
-1.33581	0.927727	0.150338	0.375317	PI(34:1)	MMSE Adjusted	MMSE ~ PI341 + e4_c + Sex + Site + Age
-0.848375	0.871739	0.330782	0.58954	PI(34:2)	MMSE Adjusted	MMSE ~ PI342 + e4_c + Sex + Site + Age
0.956034	1.09235	0.381753	0.623841	PI(36:1)	MMSE Adjusted	MMSE ~ PI361 + e4_c + Sex + Site + Age
0.225003	1.18524	0.84949	0.933047	PI(36:2)	MMSE Adjusted	MMSE ~ PI362 + e4_c + Sex + Site + Age
-1.10362	1.03004	0.284334	0.531297	PI(36:3)	MMSE Adjusted	MMSE ~ PI363 + e4_c + Sex + Site + Age
-1.68528	1.0999	0.12591	0.351499	PI(36:4)	MMSE Adjusted	MMSE ~ PI364 + e4_c + Sex + Site + Age
-0.615121	1.27864	0.630609	0.840812	PI(37:4)	MMSE Adjusted	MMSE ~ PI374 + e4_c + Sex + Site + Age
-0.144674	1.01111	0.886264	0.957737	PI(38:2)	MMSE Adjusted	MMSE ~ PI382 + e4_c + Sex + Site + Age
-0.835972	1.20442	0.487853	0.718377	PI(38:3)	MMSE Adjusted	MMSE ~ PI383 + e4_c + Sex + Site + Age
-1.49932	1.3401	0.263593	0.510952	PI(38:4)	MMSE Adjusted	MMSE ~ PI384 + e4_c + Sex + Site + Age
-0.799358	1.17667	0.497141	0.728054	PI(38:5)	MMSE Adjusted	MMSE ~ PI385 + e4_c + Sex + Site + Age
0.728393	0.957752	0.447191	0.673298	PI(38:6)	MMSE Adjusted	MMSE ~ PI386 + e4_c + Sex + Site + Age
0.00241287	0.118253	0.983726	0.987411	Cer(d42:0)	APOE	e4_c ~ Cerd420
0.319587	0.13614	0.0191583	0.320902	Cer(d42:1)_A	APOE	e4_c ~ Cerd421_A
0.11395	0.130338	0.38225	0.729597	Cer(d42:1)_B	APOE	e4_c ~ Cerd421_B
-0.132513	0.108684	0.223129	0.621475	DG(34:1)	APOE	e4_c ~ DG341
-0.13556	0.126624	0.284703	0.70056	DG(34:2)	APOE	e4_c ~ DG342
0.049446	0.0591571	0.403509	0.729597	DG(36:2)	APOE	e4_c ~ DG362
0.135638	0.110037	0.218087	0.621475	DG(38:1)_A	APOE	e4_c ~ DG381_A
0.162879	0.122732	0.184875	0.621475	LacCer(d32:1)	APOE	e4_c ~ LacCerd321
0.353772	0.168122	0.0356862	0.455424	LacCer(d42:2)	APOE	e4_c ~ LacCerd422
-0.0880673	0.108483	0.41716	0.730985	LPC(14:0)	APOE	e4_c ~ LPC140
-0.0890198	0.109924	0.418292	0.730985	LPC(15:0)_A	APOE	e4_c ~ LPC150_A
0.12086	0.150822	0.423185	0.730985	LPC(16:0)	APOE	e4_c ~ LPC160
0.0946596	0.131011	0.470192	0.76933	LPC(16:1)	APOE	e4_c ~ LPC161
0.0713717	0.141531	0.61421	0.804715	LPC(18:0)	APOE	e4_c ~ LPC180
0.318203	0.170309	0.0620967	0.489036	LPC(18:1)	APOE	e4_c ~ LPC181
0.176108	0.139374	0.206777	0.621475	LPC(18:2)	APOE	e4_c ~ LPC182
0.0808335	0.114982	0.482266	0.76933	LPC(20:3)	APOE	e4_c ~ LPC203
0.0473829	0.121961	0.697749	0.836257	LPC(20:4)	APOE	e4_c ~ LPC204
0.16279	0.109658	0.138089	0.619617	LPC(22:5)	APOE	e4_c ~ LPC225
0.188251	0.114741	0.101287	0.546728	LPC(22:6)	APOE	e4_c ~ LPC226
0.154441	0.147126	0.294183	0.712487	LPC(O-16:0)	APOE	e4_c ~ LPCO160
0.250413	0.149519	0.0943917	0.546728	LPC(P-16:0)	APOE	e4_c ~ LPCP160
0.00218758	0.0620438	0.971883	0.97919	PC(28:0)	APOE	e4_c ~ PC280
-0.055365	0.10485	0.597626	0.804715	PC(30:0)	APOE	e4_c ~ PC300
-0.0178076	0.0744314	0.810978	0.899366	PC(30:1)	APOE	e4_c ~ PC301
0.0169716	0.0866396	0.844752	0.908938	PC(31:0)	APOE	e4_c ~ PC310
-0.0115413	0.0699577	0.869007	0.92053	PC(31:1)	APOE	e4_c ~ PC311
0.432081	0.22323	0.0532924	0.476079	PC(32:0)	APOE	e4_c ~ PC320
0.105403	0.113676	0.35411	0.726709	PC(32:1)	APOE	e4_c ~ PC321
-0.113276	0.124571	0.363467	0.726709	PC(32:2)	APOE	e4_c ~ PC322
0.0531798	0.101795	0.601531	0.804715	PC(33:0)_A	APOE	e4_c ~ PC330_A
0.158711	0.158764	0.317795	0.718115	PC(33:1)_A	APOE	e4_c ~ PC331_A
0.0321963	0.0448145	0.472712	0.76933	PC(33:1)_B	APOE	e4_c ~ PC331_B
0.126703	0.0712187	0.0756308	0.510072	PC(33:1)_C	APOE	e4_c ~ PC331_C
-0.147949	0.148326	0.318865	0.718115	PC(33:2)	APOE	e4_c ~ PC332
0.606993	0.225606	0.00729255	0.240512	PC(34:1)	APOE	e4_c ~ PC341
0.214624	0.301775	0.477177	0.76933	PC(34:2)	APOE	e4_c ~ PC342
0.228926	0.154649	0.139211	0.619617	PC(34:3)	APOE	e4_c ~ PC343
-0.0944643	0.112871	0.402901	0.729597	PC(34:4)	APOE	e4_c ~ PC344
0.294882	0.174252	0.0910085	0.546728	PC(35:1)	APOE	e4_c ~ PC351
-0.044074	0.148797	0.767157	0.870899	PC(35:2)	APOE	e4_c ~ PC352
-0.130645	0.180076	0.468372	0.76933	PC(35:3)	APOE	e4_c ~ PC353
-0.286802	0.140372	0.0413838	0.462119	PC(35:4)_A	APOE	e4_c ~ PC354_A
0.279969	0.175211	0.110485	0.567611	PC(36:1)	APOE	e4_c ~ PC361
0.0519672	0.246113	0.832826	0.908938	PC(36:2)	APOE	e4_c ~ PC362
-0.102568	0.253402	0.685765	0.836257	PC(36:3)	APOE	e4_c ~ PC363
0.10512	0.148471	0.479155	0.76933	PC(36:4)_A	APOE	e4_c ~ PC364_A
-0.211535	0.239434	0.377259	0.729597	PC(36:4)_B	APOE	e4_c ~ PC364_B
0.0748256	0.0899272	0.405634	0.729597	PC(36:5)	APOE	e4_c ~ PC365
0.0549375	0.0837606	0.512097	0.780278	PC(36:6)	APOE	e4_c ~ PC366
-0.0465975	0.108182	0.666785	0.831156	PC(37:2)	APOE	e4_c ~ PC372
-0.0968801	0.104795	0.355537	0.726709	PC(37:4)	APOE	e4_c ~ PC374
0.0424697	0.117881	0.718742	0.847592	PC(37:5)	APOE	e4_c ~ PC375
0.100428	0.117779	0.394105	0.729597	PC(37:6)	APOE	e4_c ~ PC376
0.157479	0.193502	0.415995	0.730985	PC(38:2)	APOE	e4_c ~ PC382
-0.142329	0.14796	0.33639	0.72122	PC(38:3)	APOE	e4_c ~ PC383
-0.246379	0.183034	0.178681	0.621475	PC(38:4)_A	APOE	e4_c ~ PC384_A
0.299246	0.219129	0.172468	0.621475	PC(38:5)	APOE	e4_c ~ PC385
0.377221	0.204891	0.0660027	0.489036	PC(38:6)_A	APOE	e4_c ~ PC386_A
0.374776	0.204699	0.0675161	0.489036	PC(38:6)_B	APOE	e4_c ~ PC386_B
-0.104433	0.102771	0.309871	0.718115	PC(40:4)	APOE	e4_c ~ PC404
0.179005	0.13158	0.1741	0.621475	PC(40:5)_A	APOE	e4_c ~ PC405_A
-0.0817371	0.176298	0.643047	0.809091	PC(40:5)_B	APOE	e4_c ~ PC405_B
0.143714	0.126994	0.258139	0.665205	PC(40:6)	APOE	e4_c ~ PC406
0.175554	0.145225	0.227103	0.621475	PC(40:8)	APOE	e4_c ~ PC408
0.138468	0.109464	0.206277	0.621475	PC(42:10)	APOE	e4_c ~ PC4210
0.180196	0.221766	0.416732	0.730985	PC(O-32:0)	APOE	e4_c ~ PCO320
0.288563	0.164011	0.0789136	0.515826	PC(O-34:0)	APOE	e4_c ~ PCO340
0.414533	0.217021	0.0564992	0.488445	PC(P-32:0)/PC(O-32:1)	APOE	e4_c ~ PCP320PCO321
0.145348	0.0747324	0.0521565	0.476079	PC(P-32:1)/PC(O-32:2)	APOE	e4_c ~ PCP321PCO322
0.127956	0.208952	0.540477	0.789921	PC(P-34:0)/PC(O-34:1)	APOE	e4_c ~ PCP340PCO341
0.0594831	0.151587	0.694872	0.836257	PC(P-34:1)/PC(O-34:2)_A	APOE	e4_c ~ PCP341PCO342_A
0.516686	0.190039	0.00670185	0.240512	PC(P-34:1)/PC(O-34:2)_B	APOE	e4_c ~ PCP341PCO342_B
0.248964	0.158323	0.116253	0.567611	PC(P-34:2)/PC(O-34:3)	APOE	e4_c ~ PCP342PCO343
0.0924412	0.142107	0.515567	0.780632	PC(P-36:1)/PC(O-36:2)_A	APOE	e4_c ~ PCP361PCO362_A
0.238925	0.0753649	0.0015848	0.141575	PC(P-36:1)/PC(O-36:2)_B	APOE	e4_c ~ PCP361PCO362_B
-0.220197	0.130315	0.0914941	0.546728	PC(P-36:2)/PC(O-36:3)_A	APOE	e4_c ~ PCP362PCO363_A
0.0659159	0.10835	0.543131	0.789921	PC(P-36:2)/PC(O-36:3)_B	APOE	e4_c ~ PCP362PCO363_B
0.260759	0.157338	0.0978731	0.546728	PC(P-36:2)/PC(O-36:3)_C	APOE	e4_c ~ PCP362PCO363_C
-0.279215	0.139962	0.0464094	0.475563	PC(P-36:3)/PC(O-36:4)	APOE	e4_c ~ PCP363PCO364
0.0465975	0.0990081	0.638032	0.806569	PC(P-36:4)/PC(O-36:5)_A	APOE	e4_c ~ PCP364PCO365_A
-0.144058	0.183233	0.431996	0.730985	PC(P-36:4)/PC(O-36:5)_B	APOE	e4_c ~ PCP364PCO365_B
-0.151205	0.1791	0.398799	0.729597	PC(P-38:3)/PC(O-38:4)	APOE	e4_c ~ PCP383PCO384
-0.304225	0.186659	0.103554	0.546728	PC(P-38:4)/PC(O-38:5)_A	APOE	e4_c ~ PCP384PCO385_A
-0.12862	0.0743861	0.0842039	0.537301	PC(P-38:4)/PC(O-38:5)_B	APOE	e4_c ~ PCP384PCO385_B
0.186758	0.0695485	0.0074063	0.240512	PC(P-38:5)/PC(O-38:6)	APOE	e4_c ~ PCP385PCO386
0.0220757	0.0632115	0.72701	0.849962	PC(P-38:6)/PC(O-38:7)	APOE	e4_c ~ PCP386PCO387
0.109499	0.137778	0.427011	0.730985	PC(P-40:3)/PC(O-40:4)	APOE	e4_c ~ PCP403PCO404
0.108513	0.106024	0.306411	0.718115	SM(d30:1)	APOE	e4_c ~ SMd301
-0.00510708	0.100842	0.959622	0.974162	SM(d31:1)	APOE	e4_c ~ SMd311
0.153539	0.11375	0.177489	0.621475	SM(d32:0)	APOE	e4_c ~ SMd320
0.239273	0.17628	0.175078	0.621475	SM(d32:1)	APOE	e4_c ~ SMd321
0.148003	0.121682	0.224247	0.621475	SM(d32:2)	APOE	e4_c ~ SMd322
0.106815	0.196254	0.58642	0.804715	SM(d33:1)	APOE	e4_c ~ SMd331
0.682131	0.243076	0.00514164	0.240512	SM(d34:0)	APOE	e4_c ~ SMd340
0.930981	0.258831	0.000343106	0.0894698	SM(d34:1)	APOE	e4_c ~ SMd341
0.329465	0.158821	0.0383771	0.456155	SM(d34:2)	APOE	e4_c ~ SMd342
0.0562504	0.145184	0.698538	0.836257	SM(d35:2)	APOE	e4_c ~ SMd352
0.168197	0.167515	0.315664	0.718115	SM(d36:0)	APOE	e4_c ~ SMd360
0.440923	0.193893	0.0232433	0.342893	SM(d36:1)	APOE	e4_c ~ SMd361
0.448154	0.198584	0.0243096	0.342893	SM(d36:2)	APOE	e4_c ~ SMd362
0.0255118	0.140267	0.855725	0.910057	SM(d36:3)	APOE	e4_c ~ SMd363
-0.0686588	0.188299	0.715493	0.847592	SM(d37:1)	APOE	e4_c ~ SMd371
0.107307	0.187451	0.567186	0.800031	SM(d38:0)	APOE	e4_c ~ SMd380
0.195698	0.187814	0.297756	0.712487	SM(d38:1)	APOE	e4_c ~ SMd381
0.509228	0.199265	0.0107978	0.250823	SM(d38:2)	APOE	e4_c ~ SMd382
-0.143165	0.147	0.330412	0.718175	SM(d39:1)	APOE	e4_c ~ SMd391
0.166517	0.145683	0.253398	0.665205	SM(d39:2)	APOE	e4_c ~ SMd392
0.013851	0.169198	0.934777	0.96354	SM(d40:0)	APOE	e4_c ~ SMd400
0.0352675	0.180858	0.845445	0.908938	SM(d40:1)	APOE	e4_c ~ SMd401
0.26405	0.202628	0.192931	0.621475	SM(d40:2)	APOE	e4_c ~ SMd402
-0.0636716	0.104332	0.541861	0.789921	SM(d40:3)	APOE	e4_c ~ SMd403
-0.064344	0.141832	0.650202	0.814272	SM(d41:1)	APOE	e4_c ~ SMd411
0.108343	0.164876	0.511305	0.780278	SM(d41:2)	APOE	e4_c ~ SMd412
-0.0875757	0.185047	0.636163	0.806569	SM(d41:3)	APOE	e4_c ~ SMd413
0.145349	0.144888	0.316097	0.718115	SM(d42:1)	APOE	e4_c ~ SMd421
0.56224	0.208762	0.0072341	0.240512	SM(d42:2)	APOE	e4_c ~ SMd422
0.484911	0.196956	0.0140386	0.250823	SM(d42:3)	APOE	e4_c ~ SMd423
-0.22704	0.139499	0.104041	0.546728	SM(d43:1)	APOE	e4_c ~ SMd431
0.0154097	0.133323	0.908015	0.953242	SM(d43:2)	APOE	e4_c ~ SMd432
0.116358	0.0953061	0.222513	0.621475	SM(d44:1)	APOE	e4_c ~ SMd441
0.175339	0.105195	0.0959698	0.546728	SM(d44:2)	APOE	e4_c ~ SMd442
0.020216	0.0308462	0.512421	0.780278	TG(40:0)	APOE	e4_c ~ TG400
0.00571345	0.0246833	0.817012	0.901067	TG(40:1)	APOE	e4_c ~ TG401
0.0166648	0.0344028	0.628241	0.806569	TG(42:0)	APOE	e4_c ~ TG420
0.0149529	0.0315269	0.63543	0.806569	TG(42:1)	APOE	e4_c ~ TG421
0.0141409	0.0297542	0.634742	0.806569	TG(42:2)	APOE	e4_c ~ TG422
0.0231006	0.11482	0.840605	0.908938	TG(42:3)	APOE	e4_c ~ TG423
0.0206941	0.0391658	0.597398	0.804715	TG(44:0)	APOE	e4_c ~ TG440
0.0158156	0.041331	0.702082	0.836257	TG(44:1)	APOE	e4_c ~ TG441
0.0186586	0.0368271	0.612546	0.804715	TG(44:2)	APOE	e4_c ~ TG442
-0.000448616	0.038958	0.990815	0.990815	TG(45:1)	APOE	e4_c ~ TG451
0.00642163	0.0454908	0.887779	0.936711	TG(46:0)	APOE	e4_c ~ TG460
0.0177424	0.0517441	0.731778	0.849962	TG(46:1)	APOE	e4_c ~ TG461
0.0183153	0.0542577	0.735788	0.849962	TG(46:2)	APOE	e4_c ~ TG462
-0.0265532	0.128714	0.836615	0.908938	TG(46:3)_A	APOE	e4_c ~ TG463_A
0.0340939	0.0488722	0.485634	0.770119	TG(46:3)_B	APOE	e4_c ~ TG463_B
0.0806459	0.158451	0.610926	0.804715	TG(46:4)	APOE	e4_c ~ TG464
0.23552	0.169332	0.164674	0.621475	TG(46:5)	APOE	e4_c ~ TG465
-0.00345094	0.0520941	0.947201	0.968892	TG(47:1)	APOE	e4_c ~ TG471
-0.00595881	0.0540215	0.912197	0.953242	TG(47:2)	APOE	e4_c ~ TG472
0.0102924	0.0540318	0.848978	0.908938	TG(48:0)	APOE	e4_c ~ TG480
0.0257226	0.0609724	0.673238	0.835314	TG(48:1)	APOE	e4_c ~ TG481
0.0414913	0.0691549	0.548703	0.789921	TG(48:2)	APOE	e4_c ~ TG482
0.0606179	0.0685532	0.376846	0.729597	TG(48:3)	APOE	e4_c ~ TG483
0.160184	0.135727	0.238298	0.638637	TG(48:4)	APOE	e4_c ~ TG484
0.461186	0.186783	0.0137663	0.250823	TG(48:5)	APOE	e4_c ~ TG485
0.403161	0.173772	0.0206042	0.324819	TG(48:6)	APOE	e4_c ~ TG486
0.00554178	0.051368	0.914116	0.953242	TG(49:0)	APOE	e4_c ~ TG490
0.00494593	0.0698222	0.943547	0.968853	TG(49:1)	APOE	e4_c ~ TG491
0.0172692	0.0825579	0.834367	0.908938	TG(49:2)	APOE	e4_c ~ TG492
0.0293735	0.0870021	0.735745	0.849962	TG(49:3)_A	APOE	e4_c ~ TG493_A
0.0283827	0.0520459	0.585681	0.804715	TG(50:0)	APOE	e4_c ~ TG500
0.0510021	0.0749308	0.496299	0.780278	TG(50:1)	APOE	e4_c ~ TG501
0.0809001	0.0894504	0.366066	0.726709	TG(50:2)	APOE	e4_c ~ TG502
0.0860954	0.0940053	0.360035	0.726709	TG(50:3)	APOE	e4_c ~ TG503
0.0763126	0.0838876	0.363272	0.726709	TG(50:4)	APOE	e4_c ~ TG504
0.0772875	0.0690481	0.263357	0.672188	TG(50:5)_B	APOE	e4_c ~ TG505_B
0.0609782	0.0618996	0.324884	0.718175	TG(50:6)_B	APOE	e4_c ~ TG506_B
0.0277793	0.0723348	0.701059	0.836257	TG(51:1)	APOE	e4_c ~ TG511
0.0496915	0.0992266	0.616667	0.804715	TG(51:2)	APOE	e4_c ~ TG512
0.032771	0.112126	0.770161	0.870899	TG(51:3)	APOE	e4_c ~ TG513
0.0394358	0.0966058	0.683233	0.836257	TG(51:4)_A	APOE	e4_c ~ TG514_A
0.0932114	0.119664	0.436257	0.730985	TG(51:5)	APOE	e4_c ~ TG515
0.0458428	0.047254	0.33229	0.718175	TG(52:0)	APOE	e4_c ~ TG520
0.0570911	0.0645805	0.376962	0.729597	TG(52:1)	APOE	e4_c ~ TG521
0.108249	0.103708	0.296917	0.712487	TG(52:2)	APOE	e4_c ~ TG522
0.0859974	0.110439	0.436409	0.730985	TG(52:3)	APOE	e4_c ~ TG523
0.0715838	0.101321	0.480092	0.76933	TG(52:4)	APOE	e4_c ~ TG524
0.114446	0.0893763	0.200766	0.621475	TG(52:5)	APOE	e4_c ~ TG525
0.103305	0.0733949	0.159684	0.621475	TG(52:6)_A	APOE	e4_c ~ TG526_A
0.0588865	0.0582677	0.312523	0.718115	TG(52:7)_A	APOE	e4_c ~ TG527_A
0.0394469	0.0544697	0.469169	0.76933	TG(53:1)	APOE	e4_c ~ TG531
0.0520581	0.0886946	0.557422	0.790419	TG(53:2)	APOE	e4_c ~ TG532
0.0609442	0.0920217	0.507994	0.780278	TG(53:3)	APOE	e4_c ~ TG533
0.0567169	0.09512	0.551177	0.789921	TG(53:4)_A	APOE	e4_c ~ TG534_A
0.0411735	0.0858118	0.631501	0.806569	TG(53:5)_A	APOE	e4_c ~ TG535_A
0.0570452	0.0433574	0.188676	0.621475	TG(54:0)	APOE	e4_c ~ TG540
0.080399	0.0599382	0.180207	0.621475	TG(54:1)	APOE	e4_c ~ TG541
0.101357	0.0824046	0.219084	0.621475	TG(54:2)	APOE	e4_c ~ TG542
0.12011	0.0984993	0.223073	0.621475	TG(54:3)	APOE	e4_c ~ TG543
0.0944186	0.100206	0.346369	0.726709	TG(54:4)	APOE	e4_c ~ TG544
0.0616416	0.0940267	0.512297	0.780278	TG(54:5)_A	APOE	e4_c ~ TG545_A
0.0617685	0.0978155	0.527919	0.789921	TG(54:5)_B	APOE	e4_c ~ TG545_B
0.105459	0.0709351	0.137515	0.619617	TG(54:6)_A	APOE	e4_c ~ TG546_A
0.0571662	0.0931535	0.539614	0.789921	TG(54:6)_B	APOE	e4_c ~ TG546_B
0.0865997	0.073909	0.241685	0.641303	TG(54:7)_A	APOE	e4_c ~ TG547_A
0.0735253	0.0602452	0.222682	0.621475	TG(54:8)_A	APOE	e4_c ~ TG548_A
0.0756535	0.0834072	0.364677	0.726709	TG(55:2)	APOE	e4_c ~ TG552
-0.0872066	0.0440204	0.047949	0.475563	TG(55:4)	APOE	e4_c ~ TG554
0.0412847	0.0422907	0.329272	0.718175	TG(56:0)	APOE	e4_c ~ TG560
0.0659651	0.0519196	0.204291	0.621475	TG(56:1)_B	APOE	e4_c ~ TG561_B
0.09787	0.0700498	0.162781	0.621475	TG(56:2)	APOE	e4_c ~ TG562
0.24626	0.0981936	0.0123544	0.250823	TG(56:3)_B	APOE	e4_c ~ TG563_B
0.1266	0.106702	0.235806	0.638343	TG(56:6)	APOE	e4_c ~ TG566
0.0911081	0.0927459	0.326247	0.718175	TG(56:7)	APOE	e4_c ~ TG567
0.0653014	0.0783136	0.404632	0.729597	TG(56:8)	APOE	e4_c ~ TG568
0.0712143	0.0661849	0.282277	0.70056	TG(56:9)	APOE	e4_c ~ TG569
0.0741974	0.0528633	0.160859	0.621475	TG(58:1)	APOE	e4_c ~ TG581
0.0625275	0.0690962	0.365789	0.726709	TG(58:10)	APOE	e4_c ~ TG5810
0.0367661	0.0464668	0.429057	0.730985	TG(58:11)	APOE	e4_c ~ TG5811
0.0708044	0.055917	0.205818	0.621475	TG(58:2)	APOE	e4_c ~ TG582
0.0822278	0.0606378	0.17549	0.621475	TG(58:3)	APOE	e4_c ~ TG583
0.0644142	0.077369	0.405358	0.729597	TG(58:4)	APOE	e4_c ~ TG584
-0.0636904	0.192753	0.741171	0.852506	PA(34:2)	APOE	e4_c ~ PA342
-0.00754029	0.144969	0.958532	0.974162	PA(O-35:1)	APOE	e4_c ~ PAO351
0.283236	0.159476	0.0761301	0.510072	PA(O-38:2)	APOE	e4_c ~ PAO382
0.00514816	0.113066	0.963695	0.974605	PA(P-38:2)	APOE	e4_c ~ PAP382
0.397501	0.269765	0.141032	0.619617	PE(34:0)	APOE	e4_c ~ PE340
0.0789139	0.119989	0.510948	0.780278	PE(34:1)	APOE	e4_c ~ PE341
0.0683316	0.137181	0.61855	0.804715	PE(35:0)	APOE	e4_c ~ PE350
0.0943228	0.150344	0.530599	0.789921	PE(35:1)	APOE	e4_c ~ PE351
-0.152977	0.134759	0.256655	0.665205	PE(35:2)	APOE	e4_c ~ PE352
-1.07114	0.759305	0.158751	0.621475	PE(36:0)	APOE	e4_c ~ PE360
0.462702	0.229541	0.0441783	0.473592	PE(36:1)	APOE	e4_c ~ PE361
-0.0784119	0.265488	0.767808	0.870899	PE(36:2)_A	APOE	e4_c ~ PE362_A
0.184331	0.100026	0.0657484	0.489036	PE(36:2)_B	APOE	e4_c ~ PE362_B
0.2083	0.161653	0.197948	0.621475	PE(36:3)_A	APOE	e4_c ~ PE363_A
0.170757	0.0868627	0.0496856	0.475563	PE(36:3)_B	APOE	e4_c ~ PE363_B
0.207948	0.161634	0.198651	0.621475	PE(36:3)_C	APOE	e4_c ~ PE363_C
0.170466	0.0923253	0.0652311	0.489036	PE(36:3)_D	APOE	e4_c ~ PE363_D
0.284654	0.112033	0.0112591	0.250823	PE(36:4)	APOE	e4_c ~ PE364
0.244203	0.189629	0.198213	0.621475	PE(38:1)	APOE	e4_c ~ PE381
-0.136845	0.255697	0.59268	0.804715	PE(38:2)	APOE	e4_c ~ PE382
-0.349341	0.274492	0.203524	0.621475	PE(38:3)	APOE	e4_c ~ PE383
-0.212752	0.19882	0.284929	0.70056	PE(38:4)	APOE	e4_c ~ PE384
0.0465119	0.0908098	0.608668	0.804715	PE(38:5)	APOE	e4_c ~ PE385
0.316834	0.0927288	0.000667685	0.0894698	PE(38:6)	APOE	e4_c ~ PE386
-0.321359	0.211906	0.129808	0.619617	PE(40:4)	APOE	e4_c ~ PE404
0.192898	0.219669	0.380155	0.729597	PE(40:5)	APOE	e4_c ~ PE405
0.280497	0.197446	0.155841	0.621475	PE(40:6)	APOE	e4_c ~ PE406
0.124666	0.114988	0.278639	0.70056	PE(40:7)	APOE	e4_c ~ PE407
0.141244	0.162517	0.385067	0.729597	PE(42:5)	APOE	e4_c ~ PE425
0.00575894	0.0614631	0.925374	0.95753	PE(42:7)	APOE	e4_c ~ PE427
0.02425	0.101984	0.812114	0.899366	PE(O-34:1)/PE(P-34:0)	APOE	e4_c ~ PEO341PEP340
-0.0806996	0.156584	0.606442	0.804715	PE(O-36:0)	APOE	e4_c ~ PEO360
0.12598	0.246203	0.609018	0.804715	PE(O-36:1)/PE(P-36:0)	APOE	e4_c ~ PEO361PEP360
0.358242	0.173379	0.0391477	0.456155	PE(O-36:2)	APOE	e4_c ~ PEO362
0.0370503	0.136378	0.785948	0.881314	PE(O-36:2)/PE(P-36:1)	APOE	e4_c ~ PEO362PEP361
0.124433	0.154253	0.420106	0.730985	PE(O-36:3)	APOE	e4_c ~ PEO363
0.0741763	0.123009	0.546681	0.789921	PE(O-36:3)/PE(P-36:2)	APOE	e4_c ~ PEO363PEP362
-0.11613	0.135962	0.393303	0.729597	PE(O-36:4)/PE(P-36:3)	APOE	e4_c ~ PEO364PEP363
-0.327622	0.128594	0.0110408	0.250823	PE(O-36:5)/PE(P-36:4)	APOE	e4_c ~ PEO365PEP364
-0.260568	0.145397	0.0735171	0.510072	PE(O-38:4)/PE(P-38:3)	APOE	e4_c ~ PEO384PEP383
-0.194592	0.1569	0.215277	0.621475	PE(O-40:4)/PE(P-40:3)	APOE	e4_c ~ PEO404PEP403
0.141213	0.26608	0.595772	0.804715	PE(O-40:5)/PE(P-40:4)	APOE	e4_c ~ PEO405PEP404
-0.22001	0.182061	0.227256	0.621475	PE(O-40:6)/PE(P-40:5)	APOE	e4_c ~ PEO406PEP405
0.0444638	0.124499	0.721085	0.847592	PE(O-40:7)/PE(P-40:6)	APOE	e4_c ~ PEO407PEP406
0.415327	0.222564	0.0624159	0.489036	PE(O-42:6)	APOE	e4_c ~ PEO426
0.300524	0.18951	0.113206	0.567611	PE(O-44:6)/PE(P-44:5)	APOE	e4_c ~ PEO446PEP445
-0.0613133	0.248307	0.805034	0.898954	PE(O-44:7)/PE(P-44:6)	APOE	e4_c ~ PEO447PEP446
0.0382556	0.136368	0.779146	0.877357	PE(P-36:1)	APOE	e4_c ~ PEP361
0.0740783	0.123163	0.547712	0.789921	PE(P-36:2)	APOE	e4_c ~ PEP362
0.321635	0.215182	0.135409	0.619617	PE(P-41:0)	APOE	e4_c ~ PEP410
0.0245504	0.25883	0.924458	0.95753	PE(P-42:6)/PE(O-42:7)	APOE	e4_c ~ PEP426PEO427
-0.0238061	0.0593796	0.688598	0.836257	PI(32:1)	APOE	e4_c ~ PI321
0.155035	0.113526	0.17246	0.621475	PI(34:1)	APOE	e4_c ~ PI341
-0.0329593	0.106303	0.756609	0.866543	PI(34:2)	APOE	e4_c ~ PI342
0.294146	0.132174	0.026347	0.353049	PI(36:1)	APOE	e4_c ~ PI361
0.137106	0.144371	0.34258	0.726709	PI(36:2)	APOE	e4_c ~ PI362
0.0495932	0.123936	0.689158	0.836257	PI(36:3)	APOE	e4_c ~ PI363
0.0249727	0.133154	0.851282	0.908938	PI(36:4)	APOE	e4_c ~ PI364
0.0852512	0.159221	0.592513	0.804715	PI(37:4)	APOE	e4_c ~ PI374
0.305107	0.114879	0.00807688	0.240512	PI(38:2)	APOE	e4_c ~ PI382
0.244236	0.1484	0.100224	0.546728	PI(38:3)	APOE	e4_c ~ PI383
0.258465	0.164471	0.116487	0.567611	PI(38:4)	APOE	e4_c ~ PI384
0.0819163	0.139102	0.55611	0.790419	PI(38:5)	APOE	e4_c ~ PI385
0.138714	0.107347	0.196684	0.621475	PI(38:6)	APOE	e4_c ~ PI386
-0.0514132	0.119081	0.666049	0.987148	Cer(d42:0)	APOE Adjusted	e4_c ~ Cerd420 + Status + Sex + Site + Age
0.0645597	0.142838	0.651418	0.987148	Cer(d42:1)_A	APOE Adjusted	e4_c ~ Cerd421_A + Status + Sex + Site + Age
-0.0361533	0.131443	0.783356	0.987148	Cer(d42:1)_B	APOE Adjusted	e4_c ~ Cerd421_B + Status + Sex + Site + Age
-0.116957	0.111485	0.294486	0.987148	DG(34:1)	APOE Adjusted	e4_c ~ DG341 + Status + Sex + Site + Age
-0.160692	0.129561	0.215268	0.987148	DG(34:2)	APOE Adjusted	e4_c ~ DG342 + Status + Sex + Site + Age
0.0622154	0.0574714	0.279366	0.987148	DG(36:2)	APOE Adjusted	e4_c ~ DG362 + Status + Sex + Site + Age
0.050499	0.106774	0.636388	0.987148	DG(38:1)_A	APOE Adjusted	e4_c ~ DG381_A + Status + Sex + Site + Age
0.0926012	0.128471	0.471266	0.987148	LacCer(d32:1)	APOE Adjusted	e4_c ~ LacCerd321 + Status + Sex + Site + Age
0.151556	0.164483	0.357142	0.987148	LacCer(d42:2)	APOE Adjusted	e4_c ~ LacCerd422 + Status + Sex + Site + Age
-0.198076	0.109447	0.0707368	0.987148	LPC(14:0)	APOE Adjusted	e4_c ~ LPC140 + Status + Sex + Site + Age
-0.169689	0.108502	0.118266	0.987148	LPC(15:0)_A	APOE Adjusted	e4_c ~ LPC150_A + Status + Sex + Site + Age
0.0174652	0.147721	0.905916	0.987148	LPC(16:0)	APOE Adjusted	e4_c ~ LPC160 + Status + Sex + Site + Age
-0.0762722	0.131534	0.562183	0.987148	LPC(16:1)	APOE Adjusted	e4_c ~ LPC161 + Status + Sex + Site + Age
-0.0777589	0.148237	0.60005	0.987148	LPC(18:0)	APOE Adjusted	e4_c ~ LPC180 + Status + Sex + Site + Age
0.291284	0.16997	0.0869996	0.987148	LPC(18:1)	APOE Adjusted	e4_c ~ LPC181 + Status + Sex + Site + Age
0.125525	0.139682	0.369138	0.987148	LPC(18:2)	APOE Adjusted	e4_c ~ LPC182 + Status + Sex + Site + Age
-0.00843485	0.118016	0.943041	0.987148	LPC(20:3)	APOE Adjusted	e4_c ~ LPC203 + Status + Sex + Site + Age
0.0159774	0.121412	0.89534	0.987148	LPC(20:4)	APOE Adjusted	e4_c ~ LPC204 + Status + Sex + Site + Age
0.0994613	0.109045	0.362008	0.987148	LPC(22:5)	APOE Adjusted	e4_c ~ LPC225 + Status + Sex + Site + Age
0.11601	0.116453	0.319484	0.987148	LPC(22:6)	APOE Adjusted	e4_c ~ LPC226 + Status + Sex + Site + Age
0.0174101	0.146449	0.905401	0.987148	LPC(O-16:0)	APOE Adjusted	e4_c ~ LPCO160 + Status + Sex + Site + Age
0.118451	0.145683	0.416442	0.987148	LPC(P-16:0)	APOE Adjusted	e4_c ~ LPCP160 + Status + Sex + Site + Age
-0.0997252	0.063221	0.115134	0.987148	PC(28:0)	APOE Adjusted	e4_c ~ PC280 + Status + Sex + Site + Age
-0.205566	0.109103	0.0599407	0.975592	PC(30:0)	APOE Adjusted	e4_c ~ PC300 + Status + Sex + Site + Age
-0.147786	0.0798542	0.0646154	0.975592	PC(30:1)	APOE Adjusted	e4_c ~ PC301 + Status + Sex + Site + Age
-0.0596393	0.09032	0.509261	0.987148	PC(31:0)	APOE Adjusted	e4_c ~ PC310 + Status + Sex + Site + Age
-0.109658	0.0738111	0.137801	0.987148	PC(31:1)	APOE Adjusted	e4_c ~ PC311 + Status + Sex + Site + Age
0.0805624	0.228026	0.723963	0.987148	PC(32:0)	APOE Adjusted	e4_c ~ PC320 + Status + Sex + Site + Age
-0.0678139	0.119549	0.570718	0.987148	PC(32:1)	APOE Adjusted	e4_c ~ PC321 + Status + Sex + Site + Age
-0.397309	0.132742	0.00285451	0.765009	PC(32:2)	APOE Adjusted	e4_c ~ PC322 + Status + Sex + Site + Age
0.0238145	0.101602	0.814747	0.987148	PC(33:0)_A	APOE Adjusted	e4_c ~ PC330_A + Status + Sex + Site + Age
-0.064931	0.165566	0.695042	0.987148	PC(33:1)_A	APOE Adjusted	e4_c ~ PC331_A + Status + Sex + Site + Age
0.0179801	0.0449952	0.689567	0.987148	PC(33:1)_B	APOE Adjusted	e4_c ~ PC331_B + Status + Sex + Site + Age
0.11201	0.0688457	0.104173	0.987148	PC(33:1)_C	APOE Adjusted	e4_c ~ PC331_C + Status + Sex + Site + Age
-0.324186	0.150477	0.0315346	0.96968	PC(33:2)	APOE Adjusted	e4_c ~ PC332 + Status + Sex + Site + Age
0.286278	0.228076	0.209812	0.987148	PC(34:1)	APOE Adjusted	e4_c ~ PC341 + Status + Sex + Site + Age
-0.398222	0.312072	0.202339	0.987148	PC(34:2)	APOE Adjusted	e4_c ~ PC342 + Status + Sex + Site + Age
-0.169756	0.169578	0.317134	0.987148	PC(34:3)	APOE Adjusted	e4_c ~ PC343 + Status + Sex + Site + Age
-0.282327	0.117999	0.0169794	0.96968	PC(34:4)	APOE Adjusted	e4_c ~ PC344 + Status + Sex + Site + Age
0.117634	0.174721	0.500992	0.987148	PC(35:1)	APOE Adjusted	e4_c ~ PC351 + Status + Sex + Site + Age
-0.174766	0.154605	0.258677	0.987148	PC(35:2)	APOE Adjusted	e4_c ~ PC352 + Status + Sex + Site + Age
-0.269394	0.186095	0.148152	0.987148	PC(35:3)	APOE Adjusted	e4_c ~ PC353 + Status + Sex + Site + Age
-0.274783	0.142541	0.0542731	0.96968	PC(35:4)_A	APOE Adjusted	e4_c ~ PC354_A + Status + Sex + Site + Age
0.0876075	0.177487	0.621736	0.987148	PC(36:1)	APOE Adjusted	e4_c ~ PC361 + Status + Sex + Site + Age
-0.317388	0.26055	0.22356	0.987148	PC(36:2)	APOE Adjusted	e4_c ~ PC362 + Status + Sex + Site + Age
-0.284036	0.262573	0.279723	0.987148	PC(36:3)	APOE Adjusted	e4_c ~ PC363 + Status + Sex + Site + Age
-0.06217	0.148167	0.674906	0.987148	PC(36:4)_A	APOE Adjusted	e4_c ~ PC364_A + Status + Sex + Site + Age
-0.28781	0.24076	0.232308	0.987148	PC(36:4)_B	APOE Adjusted	e4_c ~ PC364_B + Status + Sex + Site + Age
-0.0154739	0.113179	0.891289	0.987148	PC(36:5)	APOE Adjusted	e4_c ~ PC365 + Status + Sex + Site + Age
-0.0780767	0.0975979	0.42398	0.987148	PC(36:6)	APOE Adjusted	e4_c ~ PC366 + Status + Sex + Site + Age
-0.0592897	0.1051	0.572841	0.987148	PC(37:2)	APOE Adjusted	e4_c ~ PC372 + Status + Sex + Site + Age
-0.0108552	0.103741	0.916693	0.987148	PC(37:4)	APOE Adjusted	e4_c ~ PC374 + Status + Sex + Site + Age
-0.0441951	0.140164	0.752615	0.987148	PC(37:5)	APOE Adjusted	e4_c ~ PC375 + Status + Sex + Site + Age
-0.043522	0.129927	0.737741	0.987148	PC(37:6)	APOE Adjusted	e4_c ~ PC376 + Status + Sex + Site + Age
-0.0411326	0.199744	0.836905	0.987148	PC(38:2)	APOE Adjusted	e4_c ~ PC382 + Status + Sex + Site + Age
-0.129685	0.155832	0.405562	0.987148	PC(38:3)	APOE Adjusted	e4_c ~ PC383 + Status + Sex + Site + Age
-0.276557	0.189768	0.145449	0.987148	PC(38:4)_A	APOE Adjusted	e4_c ~ PC384_A + Status + Sex + Site + Age
0.023208	0.240061	0.923011	0.987148	PC(38:5)	APOE Adjusted	e4_c ~ PC385 + Status + Sex + Site + Age
0.130912	0.217639	0.547687	0.987148	PC(38:6)_A	APOE Adjusted	e4_c ~ PC386_A + Status + Sex + Site + Age
0.124718	0.217323	0.566222	0.987148	PC(38:6)_B	APOE Adjusted	e4_c ~ PC386_B + Status + Sex + Site + Age
-0.103276	0.105581	0.328316	0.987148	PC(40:4)	APOE Adjusted	e4_c ~ PC404 + Status + Sex + Site + Age
-0.00449362	0.149927	0.976097	0.987148	PC(40:5)_A	APOE Adjusted	e4_c ~ PC405_A + Status + Sex + Site + Age
-0.050331	0.171443	0.769167	0.987148	PC(40:5)_B	APOE Adjusted	e4_c ~ PC405_B + Status + Sex + Site + Age
0.0806391	0.135464	0.551839	0.987148	PC(40:6)	APOE Adjusted	e4_c ~ PC406 + Status + Sex + Site + Age
0.0211205	0.149132	0.887417	0.987148	PC(40:8)	APOE Adjusted	e4_c ~ PC408 + Status + Sex + Site + Age
0.0524204	0.111632	0.638794	0.987148	PC(42:10)	APOE Adjusted	e4_c ~ PC4210 + Status + Sex + Site + Age
-0.127234	0.219807	0.562871	0.987148	PC(O-32:0)	APOE Adjusted	e4_c ~ PCO320 + Status + Sex + Site + Age
0.122823	0.162935	0.451204	0.987148	PC(O-34:0)	APOE Adjusted	e4_c ~ PCO340 + Status + Sex + Site + Age
0.0656838	0.219422	0.764759	0.987148	PC(P-32:0)/PC(O-32:1)	APOE Adjusted	e4_c ~ PCP320PCO321 + Status + Sex + Site + Age
0.0540916	0.0752033	0.472203	0.987148	PC(P-32:1)/PC(O-32:2)	APOE Adjusted	e4_c ~ PCP321PCO322 + Status + Sex + Site + Age
-0.0488224	0.209103	0.81545	0.987148	PC(P-34:0)/PC(O-34:1)	APOE Adjusted	e4_c ~ PCP340PCO341 + Status + Sex + Site + Age
-0.141253	0.14961	0.345407	0.987148	PC(P-34:1)/PC(O-34:2)_A	APOE Adjusted	e4_c ~ PCP341PCO342_A + Status + Sex + Site + Age
0.188014	0.200482	0.348651	0.987148	PC(P-34:1)/PC(O-34:2)_B	APOE Adjusted	e4_c ~ PCP341PCO342_B + Status + Sex + Site + Age
0.0437206	0.159281	0.783788	0.987148	PC(P-34:2)/PC(O-34:3)	APOE Adjusted	e4_c ~ PCP342PCO343 + Status + Sex + Site + Age
-0.0174022	0.140487	0.901451	0.987148	PC(P-36:1)/PC(O-36:2)_A	APOE Adjusted	e4_c ~ PCP361PCO362_A + Status + Sex + Site + Age
0.149593	0.0740214	0.0436484	0.96968	PC(P-36:1)/PC(O-36:2)_B	APOE Adjusted	e4_c ~ PCP361PCO362_B + Status + Sex + Site + Age
-0.257551	0.1335	0.0540902	0.96968	PC(P-36:2)/PC(O-36:3)_A	APOE Adjusted	e4_c ~ PCP362PCO363_A + Status + Sex + Site + Age
0.0116817	0.108191	0.914047	0.987148	PC(P-36:2)/PC(O-36:3)_B	APOE Adjusted	e4_c ~ PCP362PCO363_B + Status + Sex + Site + Age
0.0283392	0.158889	0.858491	0.987148	PC(P-36:2)/PC(O-36:3)_C	APOE Adjusted	e4_c ~ PCP362PCO363_C + Status + Sex + Site + Age
-0.31526	0.146421	0.0316362	0.96968	PC(P-36:3)/PC(O-36:4)	APOE Adjusted	e4_c ~ PCP363PCO364 + Status + Sex + Site + Age
-0.0268493	0.114245	0.814262	0.987148	PC(P-36:4)/PC(O-36:5)_A	APOE Adjusted	e4_c ~ PCP364PCO365_A + Status + Sex + Site + Age
-0.198171	0.184541	0.283238	0.987148	PC(P-36:4)/PC(O-36:5)_B	APOE Adjusted	e4_c ~ PCP364PCO365_B + Status + Sex + Site + Age
-0.215776	0.179993	0.230992	0.987148	PC(P-38:3)/PC(O-38:4)	APOE Adjusted	e4_c ~ PCP383PCO384 + Status + Sex + Site + Age
-0.287929	0.195181	0.140591	0.987148	PC(P-38:4)/PC(O-38:5)_A	APOE Adjusted	e4_c ~ PCP384PCO385_A + Status + Sex + Site + Age
-0.162368	0.0751033	0.0309468	0.96968	PC(P-38:4)/PC(O-38:5)_B	APOE Adjusted	e4_c ~ PCP384PCO385_B + Status + Sex + Site + Age
0.145446	0.074565	0.0514856	0.96968	PC(P-38:5)/PC(O-38:6)	APOE Adjusted	e4_c ~ PCP385PCO386 + Status + Sex + Site + Age
0.0563803	0.0609935	0.3556	0.987148	PC(P-38:6)/PC(O-38:7)	APOE Adjusted	e4_c ~ PCP386PCO387 + Status + Sex + Site + Age
0.118649	0.134042	0.37636	0.987148	PC(P-40:3)/PC(O-40:4)	APOE Adjusted	e4_c ~ PCP403PCO404 + Status + Sex + Site + Age
-0.0959328	0.120553	0.426422	0.987148	SM(d30:1)	APOE Adjusted	e4_c ~ SMd301 + Status + Sex + Site + Age
-0.120574	0.107956	0.264411	0.987148	SM(d31:1)	APOE Adjusted	e4_c ~ SMd311 + Status + Sex + Site + Age
-0.0119026	0.114181	0.917005	0.987148	SM(d32:0)	APOE Adjusted	e4_c ~ SMd320 + Status + Sex + Site + Age
-0.0164254	0.180474	0.927507	0.987148	SM(d32:1)	APOE Adjusted	e4_c ~ SMd321 + Status + Sex + Site + Age
-0.0629977	0.138497	0.649338	0.987148	SM(d32:2)	APOE Adjusted	e4_c ~ SMd322 + Status + Sex + Site + Age
-0.0379788	0.20084	0.850067	0.987148	SM(d33:1)	APOE Adjusted	e4_c ~ SMd331 + Status + Sex + Site + Age
0.329537	0.243282	0.175979	0.987148	SM(d34:0)	APOE Adjusted	e4_c ~ SMd340 + Status + Sex + Site + Age
0.5305	0.261496	0.042849	0.96968	SM(d34:1)	APOE Adjusted	e4_c ~ SMd341 + Status + Sex + Site + Age
0.122954	0.169902	0.469498	0.987148	SM(d34:2)	APOE Adjusted	e4_c ~ SMd342 + Status + Sex + Site + Age
-0.0275963	0.155285	0.858997	0.987148	SM(d35:2)	APOE Adjusted	e4_c ~ SMd352 + Status + Sex + Site + Age
-0.0762854	0.170719	0.655116	0.987148	SM(d36:0)	APOE Adjusted	e4_c ~ SMd360 + Status + Sex + Site + Age
0.0544985	0.200736	0.786088	0.987148	SM(d36:1)	APOE Adjusted	e4_c ~ SMd361 + Status + Sex + Site + Age
0.134825	0.212653	0.526271	0.987148	SM(d36:2)	APOE Adjusted	e4_c ~ SMd362 + Status + Sex + Site + Age
-0.119479	0.16148	0.459599	0.987148	SM(d36:3)	APOE Adjusted	e4_c ~ SMd363 + Status + Sex + Site + Age
-0.200993	0.187981	0.285322	0.987148	SM(d37:1)	APOE Adjusted	e4_c ~ SMd371 + Status + Sex + Site + Age
-0.133648	0.189994	0.48201	0.987148	SM(d38:0)	APOE Adjusted	e4_c ~ SMd380 + Status + Sex + Site + Age
-0.0706322	0.192362	0.713588	0.987148	SM(d38:1)	APOE Adjusted	e4_c ~ SMd381 + Status + Sex + Site + Age
0.177055	0.212921	0.405934	0.987148	SM(d38:2)	APOE Adjusted	e4_c ~ SMd382 + Status + Sex + Site + Age
-0.227688	0.154513	0.141023	0.987148	SM(d39:1)	APOE Adjusted	e4_c ~ SMd391 + Status + Sex + Site + Age
-0.0708379	0.159575	0.657234	0.987148	SM(d39:2)	APOE Adjusted	e4_c ~ SMd392 + Status + Sex + Site + Age
-0.130583	0.17628	0.459069	0.987148	SM(d40:0)	APOE Adjusted	e4_c ~ SMd400 + Status + Sex + Site + Age
-0.139586	0.188477	0.459174	0.987148	SM(d40:1)	APOE Adjusted	e4_c ~ SMd401 + Status + Sex + Site + Age
-0.0456498	0.217984	0.83418	0.987148	SM(d40:2)	APOE Adjusted	e4_c ~ SMd402 + Status + Sex + Site + Age
-0.202584	0.109836	0.0655249	0.975592	SM(d40:3)	APOE Adjusted	e4_c ~ SMd403 + Status + Sex + Site + Age
-0.141095	0.151081	0.35066	0.987148	SM(d41:1)	APOE Adjusted	e4_c ~ SMd411 + Status + Sex + Site + Age
-0.0889744	0.177515	0.616366	0.987148	SM(d41:2)	APOE Adjusted	e4_c ~ SMd412 + Status + Sex + Site + Age
-0.214822	0.186045	0.2486	0.987148	SM(d41:3)	APOE Adjusted	e4_c ~ SMd413 + Status + Sex + Site + Age
0.0221269	0.14819	0.881346	0.987148	SM(d42:1)	APOE Adjusted	e4_c ~ SMd421 + Status + Sex + Site + Age
0.180099	0.216328	0.405382	0.987148	SM(d42:2)	APOE Adjusted	e4_c ~ SMd422 + Status + Sex + Site + Age
0.136931	0.207598	0.509719	0.987148	SM(d42:3)	APOE Adjusted	e4_c ~ SMd423 + Status + Sex + Site + Age
-0.134542	0.138981	0.333332	0.987148	SM(d43:1)	APOE Adjusted	e4_c ~ SMd431 + Status + Sex + Site + Age
-0.0896872	0.141112	0.525252	0.987148	SM(d43:2)	APOE Adjusted	e4_c ~ SMd432 + Status + Sex + Site + Age
0.020811	0.100414	0.835871	0.987148	SM(d44:1)	APOE Adjusted	e4_c ~ SMd441 + Status + Sex + Site + Age
[truncated: 13,011 more rows]
