# Supplementary material for: Lipid profiling reveals unsaturated lipid reduction in women with Alzheimer's disease
Source: Alzheimers Dement. 2025 Aug 20;21(8):e70512. doi: 10.1002/alz.70512 (PMC12365783; doi:10.1002/alz.70512)
Supplement: Supplementary file 9 — Supporting Information [file ALZ-21-e70512-s003.xlsx]

## Sheet: Sup. Table 5
Suplementary Table 5 - Causal mediation analysis
Mediation analysis of potential confounders as mediators of the effect between an individual lipid associated with AD status
Independent	Dependent	Mediator	ADE_estimate	ADE_pvalue	TotE_estimate	TotE_pvalue	ACME_estimate	ACME_pvalue	Prop_estimate	Prop_pvalue	Model1_estimate (Total effect (X -> Y))	Model1_pvalue (Total effect (X -> Y))	Model2_estimate (Indirect effect (X -> M))	Model2_pvalue (Indirect effect (X -> M))	Model3_estimate (Indirect and direct effect (X + M -> Y))	Model3_pvalue (Indirect and direct effect (X + M -> Y))	Model4_estimate (M -> Y)	Model4_pvalue (M -> Y)
LacCer(d42:2)	AD_CTL	Total_C	0.460967	0.012	0.558647	<2e-16	0.0976799	0.104	0.174851	0.104	0.558647	0.00427202	2.78018	6.74843e-10	0.460967	0.0241341	0.0504323	0.01842
LacCer(d42:2)	AD_CTL	Total_TG	0.563011	0.004	0.558647	0.008	-0.00436342	0.892	-0.00781069	0.9	0.558647	0.00427202	-0.639597	0.00693272	0.563011	0.00437712	-0.00933609	0.822548
LacCer(d42:2)	AD_CTL	HDL_C	0.608432	<2e-16	0.558647	0.004	-0.0497852	0.384	-0.0891174	0.388	0.558647	0.00427202	0.818714	9.16921e-09	0.608432	0.00286581	-0.00101104	0.988153
LacCer(d42:2)	AD_CTL	LDL_C	0.468182	0.016	0.558647	<2e-16	0.0904649	0.044	0.161936	0.044	0.558647	0.00427202	1.00212	9.15755e-06	0.468182	0.0188203	0.113064	0.00874874
LacCer(d42:2)	AD_CTL	ApoB	0.470851	0.02	0.558647	0.008	0.0877962	0.032	0.157159	0.04	0.558647	0.00427202	0.422488	2.50185e-05	0.470851	0.017852	0.256997	0.00825581
LPC(16:1)	AD_CTL	Total_C	0.232158	0.14	0.298104	0.052	0.0659465	0.048	0.22122	0.092	0.298104	0.0440375	1.53449	8.21476e-06	0.232158	0.124452	0.0504323	0.01842
LPC(16:1)	AD_CTL	Total_TG	0.304585	0.052	0.298104	0.052	-0.00648122	0.576	-0.0217414	0.604	0.298104	0.0440375	0.360544	0.0442961	0.304585	0.0408873	-0.00933609	0.822548
LPC(16:1)	AD_CTL	HDL_C	0.309798	0.032	0.298104	0.032	-0.0116938	0.68	-0.0392271	0.688	0.298104	0.0440375	0.415792	0.000133881	0.309798	0.0401792	-0.00101104	0.988153
LPC(16:1)	AD_CTL	LDL_C	0.242178	0.16	0.298104	0.072	0.0559261	0.016	0.187606	0.08	0.298104	0.0440375	0.549783	0.0013572	0.242178	0.104079	0.113064	0.00874874
LPC(16:1)	AD_CTL	ApoB	0.2458	0.108	0.298104	0.032	0.0523042	0.024	0.175456	0.056	0.298104	0.0440375	0.224402	0.00320584	0.2458	0.0982652	0.256997	0.00825581
LPC(O-16:0)	AD_CTL	Total_C	0.227747	0.128	0.307697	0.044	0.0799499	0.052	0.259833	0.096	0.307697	0.0620983	1.84455	1.41123e-06	0.227747	0.177985	0.0504323	0.01842
LPC(O-16:0)	AD_CTL	Total_TG	0.306836	0.052	0.307697	0.056	0.000861084	0.872	0.00279848	0.864	0.307697	0.0620983	-0.124591	0.533546	0.306836	0.063285	-0.00933609	0.822548
LPC(O-16:0)	AD_CTL	HDL_C	0.315779	0.06	0.307697	0.068	-0.00808234	0.748	-0.0262672	0.776	0.307697	0.0620983	0.379052	0.00182972	0.315779	0.0589154	-0.00101104	0.988153
LPC(O-16:0)	AD_CTL	LDL_C	0.225613	0.18	0.307697	0.06	0.0820839	0.016	0.266769	0.076	0.307697	0.0620983	0.81758	1.70921e-05	0.225613	0.178711	0.113064	0.00874874
LPC(O-16:0)	AD_CTL	ApoB	0.235013	0.164	0.307697	0.072	0.0726841	0.032	0.23622	0.104	0.307697	0.0620983	0.31442	0.000199263	0.235013	0.158715	0.256997	0.00825581
PC(32:0)	AD_CTL	Total_C	0.610133	0.028	0.745426	<2e-16	0.135294	0.176	0.181498	0.176	0.745426	0.00369603	4.06706	4.67099e-12	0.610133	0.0248193	0.0504323	0.01842
PC(32:0)	AD_CTL	Total_TG	0.745703	0.004	0.745426	0.004	-0.000276984	0.968	-0.000371578	0.972	0.745426	0.00369603	-0.50947	0.102571	0.745703	0.00384413	-0.00933609	0.822548
PC(32:0)	AD_CTL	HDL_C	0.811932	<2e-16	0.745426	<2e-16	-0.0665054	0.48	-0.0892179	0.476	0.745426	0.00369603	1.07614	8.95943e-09	0.811932	0.00244896	-0.00101104	0.988153
PC(32:0)	AD_CTL	LDL_C	0.614121	0.024	0.745426	0.004	0.131306	0.056	0.176149	0.06	0.745426	0.00369603	1.50998	3.23329e-07	0.614121	0.0199912	0.113064	0.00874874
PC(32:0)	AD_CTL	ApoB	0.61521	0.02	0.745426	0.004	0.130216	0.048	0.174687	0.052	0.745426	0.00369603	0.652936	6.33648e-07	0.61521	0.0195511	0.256997	0.00825581
PC(36:5)	AD_CTL	Total_C	-0.503231	<2e-16	-0.452862	<2e-16	0.0503685	0.008	-0.111223	0.008	-0.452862	0.000497314	0.81905	0.00749386	-0.503231	0.00011169	0.0504323	0.01842
PC(36:5)	AD_CTL	Total_TG	-0.45332	<2e-16	-0.452862	<2e-16	0.000458166	0.97	-0.00101171	0.968	-0.452862	0.000497314	0.244984	0.122088	-0.45332	0.000518817	-0.00933609	0.822548
PC(36:5)	AD_CTL	HDL_C	-0.480303	<2e-16	-0.452862	<2e-16	0.0274409	0.4	-0.0605944	0.404	-0.452862	0.000497314	0.463956	1.21242e-06	-0.480303	0.000341766	-0.00101104	0.988153
PC(36:5)	AD_CTL	LDL_C	-0.475219	<2e-16	-0.452862	<2e-16	0.0223569	0.22	-0.0493679	0.224	-0.452862	0.000497314	0.182452	0.231193	-0.475219	0.000234964	0.113064	0.00874874
PC(36:5)	AD_CTL	ApoB	-0.463401	0.004	-0.452862	0.004	0.0105388	0.608	-0.0232715	0.612	-0.452862	0.000497314	0.0394471	0.559463	-0.463401	0.000329847	0.256997	0.00825581
PC(40:6)	AD_CTL	Total_C	-0.537573	0.004	-0.495016	0.004	0.0425574	0.048	-0.0859718	0.052	-0.495016	0.00129096	0.733557	0.0430634	-0.537573	0.000463578	0.0504323	0.01842
PC(40:6)	AD_CTL	Total_TG	-0.502031	<2e-16	-0.495016	<2e-16	0.00701466	0.76	-0.0141706	0.756	-0.495016	0.00129096	0.586726	0.00163878	-0.502031	0.00128685	-0.00933609	0.822548
PC(40:6)	AD_CTL	HDL_C	-0.496884	<2e-16	-0.495016	<2e-16	0.0018684	0.86	-0.00377442	0.856	-0.495016	0.00129096	0.144804	0.206068	-0.496884	0.00128392	-0.00101104	0.988153
PC(40:6)	AD_CTL	LDL_C	-0.531472	<2e-16	-0.495016	0.004	0.0364562	0.12	-0.0736465	0.124	-0.495016	0.00129096	0.291239	0.105493	-0.531472	0.000514494	0.113064	0.00874874
PC(40:6)	AD_CTL	ApoB	-0.530836	<2e-16	-0.495016	<2e-16	0.0358197	0.096	-0.0723607	0.096	-0.495016	0.00129096	0.126261	0.113356	-0.530836	0.000520761	0.256997	0.00825581
PC(O-32:0)	AD_CTL	Total_C	0.622604	0.008	0.741404	0.008	0.1188	0.18	0.160236	0.18	0.741404	0.00175448	3.8058	2.34429e-12	0.622604	0.0132483	0.0504323	0.01842
PC(O-32:0)	AD_CTL	Total_TG	0.754812	<2e-16	0.741404	<2e-16	-0.0134078	0.82	-0.0180843	0.824	0.741404	0.00175448	-0.99267	0.000531308	0.754812	0.00172667	-0.00933609	0.822548
PC(O-32:0)	AD_CTL	HDL_C	0.8318	<2e-16	0.741404	<2e-16	-0.0903957	0.22	-0.121925	0.224	0.741404	0.00175448	1.14689	2.3485e-11	0.8318	0.000915987	-0.00101104	0.988153
PC(O-32:0)	AD_CTL	LDL_C	0.620805	0.004	0.741404	<2e-16	0.120599	0.052	0.162663	0.052	0.741404	0.00175448	1.44503	1.15353e-07	0.620805	0.0110324	0.113064	0.00874874
PC(O-32:0)	AD_CTL	ApoB	0.63301	<2e-16	0.741404	<2e-16	0.108394	0.044	0.146201	0.044	0.741404	0.00175448	0.544421	7.35339e-06	0.63301	0.00881561	0.256997	0.00825581
PC(O-34:0)	AD_CTL	Total_C	0.549404	<2e-16	0.630249	<2e-16	0.0808446	0.19	0.128274	0.188	0.630249	0.000444619	2.85159	4.48382e-12	0.549404	0.00384928	0.0504323	0.01842
PC(O-34:0)	AD_CTL	Total_TG	0.629683	<2e-16	0.630249	<2e-16	0.000565726	0.93	0.000897623	0.928	0.630249	0.000444619	-0.0887286	0.685345	0.629683	0.0004585	-0.00933609	0.822548
PC(O-34:0)	AD_CTL	HDL_C	0.668043	0.004	0.630249	0.004	-0.0377939	0.416	-0.0599666	0.412	0.630249	0.000444619	0.62645	2.07823e-06	0.668043	0.000300563	-0.00101104	0.988153
PC(O-34:0)	AD_CTL	LDL_C	0.542664	<2e-16	0.630249	<2e-16	0.0875849	0.068	0.138969	0.068	0.630249	0.000444619	1.11992	5.95766e-08	0.542664	0.00341048	0.113064	0.00874874
PC(O-34:0)	AD_CTL	ApoB	0.542427	0.004	0.630249	<2e-16	0.0878214	0.068	0.139344	0.068	0.630249	0.000444619	0.489196	9.35588e-08	0.542427	0.00338437	0.256997	0.00825581
PC(P-32:0)/PC(O-32:1)	AD_CTL	Total_C	0.442253	0.128	0.595843	0.016	0.15359	0.112	0.257769	0.128	0.595843	0.01483	4.26724	1.54418e-14	0.442253	0.0921479	0.0504323	0.01842
PC(P-32:0)/PC(O-32:1)	AD_CTL	Total_TG	0.599161	0.008	0.595843	0.012	-0.00331848	0.98	-0.00556939	0.984	0.595843	0.01483	-0.786573	0.0078589	0.599161	0.0153007	-0.00933609	0.822548
PC(P-32:0)/PC(O-32:1)	AD_CTL	HDL_C	0.718745	0.008	0.595843	0.012	-0.122902	0.256	-0.206266	0.268	0.595843	0.01483	1.48161	1.4301e-17	0.718745	0.00740416	-0.00101104	0.988153
PC(P-32:0)/PC(O-32:1)	AD_CTL	LDL_C	0.462146	0.056	0.595843	0.008	0.133697	0.036	0.224383	0.044	0.595843	0.01483	1.45011	2.44345e-07	0.462146	0.0661233	0.113064	0.00874874
PC(P-32:0)/PC(O-32:1)	AD_CTL	ApoB	0.475188	0.064	0.595843	0.016	0.120655	0.052	0.202494	0.06	0.595843	0.01483	0.56206	6.92586e-06	0.475188	0.0567136	0.256997	0.00825581
PC(P-36:2)/PC(O-36:3)_C	AD_CTL	Total_C	0.116121	0.564	0.250089	0.144	0.133968	0.032	0.535682	0.176	0.250089	0.159279	2.94785	2.92745e-13	0.116121	0.539423	0.0504323	0.01842
PC(P-36:2)/PC(O-36:3)_C	AD_CTL	Total_TG	0.250755	0.18	0.250089	0.17	-0.000665785	0.9	-0.00266219	0.904	0.250089	0.159279	-0.745041	0.000491987	0.250755	0.165163	-0.00933609	0.822548
PC(P-36:2)/PC(O-36:3)_C	AD_CTL	HDL_C	0.309753	0.13	0.250089	0.16	-0.0596639	0.53	-0.238571	0.596	0.250089	0.159279	1.1356	1.11608e-19	0.309753	0.116764	-0.00101104	0.988153
PC(P-36:2)/PC(O-36:3)_C	AD_CTL	LDL_C	0.146124	0.444	0.250089	0.16	0.103965	0.028	0.415711	0.18	0.250089	0.159279	0.99543	1.05819e-06	0.146124	0.42188	0.113064	0.00874874
PC(P-36:2)/PC(O-36:3)_C	AD_CTL	ApoB	0.168621	0.356	0.250089	0.14	0.0814681	0.008	0.325756	0.148	0.250089	0.159279	0.339868	0.000186727	0.168621	0.347851	0.256997	0.00825581
PC(P-38:3)/PC(O-38:4)	AD_CTL	Total_C	0.50227	0.008	0.574721	0.004	0.0724511	0.084	0.126063	0.088	0.574721	0.00342175	1.83202	6.53135e-05	0.50227	0.0118092	0.0504323	0.01842
PC(P-38:3)/PC(O-38:4)	AD_CTL	Total_TG	0.591455	<2e-16	0.574721	<2e-16	-0.0167337	0.72	-0.0291162	0.716	0.574721	0.00342175	-0.994639	2.5814e-05	0.591455	0.00326169	-0.00933609	0.822548
PC(P-38:3)/PC(O-38:4)	AD_CTL	HDL_C	0.636666	0.004	0.574721	0.004	-0.0619448	0.368	-0.107782	0.372	0.574721	0.00342175	0.897698	3.0253e-10	0.636666	0.0020621	-0.00101104	0.988153
PC(P-38:3)/PC(O-38:4)	AD_CTL	LDL_C	0.516313	0.008	0.574721	0.008	0.0584076	0.032	0.101628	0.04	0.574721	0.00342175	0.594205	0.00939691	0.516313	0.00869269	0.113064	0.00874874
PC(P-38:3)/PC(O-38:4)	AD_CTL	ApoB	0.542595	0.012	0.574721	0.008	0.0321257	0.216	0.0558978	0.208	0.574721	0.00342175	0.134341	0.186614	0.542595	0.00548839	0.256997	0.00825581
PC(P-38:5)/PC(O-38:6)	AD_CTL	Total_C	-0.284738	<2e-16	-0.274714	<2e-16	0.0100233	0.39	-0.0364862	0.392	-0.274714	0.00301951	0.18813	0.389425	-0.284738	0.00199881	0.0504323	0.01842
PC(P-38:5)/PC(O-38:6)	AD_CTL	Total_TG	-0.300805	<2e-16	-0.274714	<2e-16	0.0260904	0.41	-0.0949727	0.408	-0.274714	0.00301951	0.741215	1.34907e-11	-0.300805	0.00220223	-0.00933609	0.822548
PC(P-38:5)/PC(O-38:6)	AD_CTL	HDL_C	-0.277531	<2e-16	-0.274714	<2e-16	0.00281691	0.82	-0.010254	0.816	-0.274714	0.00301951	-0.134451	0.0506524	-0.277531	0.00290099	-0.00101104	0.988153
PC(P-38:5)/PC(O-38:6)	AD_CTL	LDL_C	-0.284072	0.004	-0.274714	0.004	0.00935779	0.4	-0.0340637	0.404	-0.274714	0.00301951	0.079345	0.464075	-0.284072	0.00200736	0.113064	0.00874874
PC(P-38:5)/PC(O-38:6)	AD_CTL	ApoB	-0.306154	<2e-16	-0.274714	<2e-16	0.0314393	0.016	-0.114444	0.016	-0.274714	0.00301951	0.10725	0.0251422	-0.306154	0.000920255	0.256997	0.00825581
PC(P-40:3)/PC(O-40:4)	AD_CTL	Total_C	0.346032	0.02	0.369685	0.02	0.0236535	0.22	0.0639827	0.24	0.369685	0.0140486	0.504243	0.154668	0.346032	0.0211529	0.0504323	0.01842
PC(P-40:3)/PC(O-40:4)	AD_CTL	Total_TG	0.368981	0.008	0.369685	0.012	0.000704456	0.952	0.00190555	0.948	0.369685	0.0140486	-0.217901	0.233268	0.368981	0.0145297	-0.00933609	0.822548
PC(P-40:3)/PC(O-40:4)	AD_CTL	HDL_C	0.375136	0.028	0.369685	0.028	-0.00545077	0.792	-0.0147443	0.788	0.369685	0.0140486	0.260933	0.0192479	0.375136	0.0134381	-0.00101104	0.988153
PC(P-40:3)/PC(O-40:4)	AD_CTL	LDL_C	0.356468	0.02	0.369685	0.008	0.0132174	0.512	0.0357532	0.52	0.369685	0.0140486	0.120675	0.492449	0.356468	0.0171251	0.113064	0.00874874
PC(P-40:3)/PC(O-40:4)	AD_CTL	ApoB	0.36256	0.024	0.369685	0.02	0.00712537	0.8	0.0192742	0.804	0.369685	0.0140486	0.0281946	0.717529	0.36256	0.0152479	0.256997	0.00825581
SM(d34:1)	AD_CTL	Total_C	0.896712	0.012	1.03722	<2e-16	0.14051	0.32	0.135468	0.32	1.03722	0.000546392	5.6956	5.05506e-17	0.896712	0.00611829	0.0504323	0.01842
SM(d34:1)	AD_CTL	Total_TG	1.04618	0.004	1.03722	0.004	-0.00895998	0.824	-0.00863844	0.82	1.03722	0.000546392	-0.94739	0.00935057	1.04618	0.000554776	-0.00933609	0.822548
SM(d34:1)	AD_CTL	HDL_C	1.1263	<2e-16	1.03722	<2e-16	-0.0890776	0.36	-0.085881	0.36	1.03722	0.000546392	1.23981	1.58507e-08	1.1263	0.000315405	-0.00101104	0.988153
SM(d34:1)	AD_CTL	LDL_C	0.865538	0.004	1.03722	0.004	0.171684	0.116	0.165522	0.12	1.03722	0.000546392	2.50269	1.85389e-13	0.865538	0.00682721	0.113064	0.00874874
SM(d34:1)	AD_CTL	ApoB	0.875094	<2e-16	1.03722	<2e-16	0.162128	0.11	0.15631	0.112	1.03722	0.000546392	0.95611	3.27014e-10	0.875094	0.00531051	0.256997	0.00825581
SM(d36:1)	AD_CTL	Total_C	0.463085	0.092	0.594651	0.008	0.131567	0.124	0.22125	0.132	0.594651	0.0107325	3.62353	1.13344e-11	0.463085	0.0599501	0.0504323	0.01842
SM(d36:1)	AD_CTL	Total_TG	0.595862	0.016	0.594651	0.016	-0.00121086	0.896	-0.00203625	0.896	0.594651	0.0107325	0.106705	0.706517	0.595862	0.0106806	-0.00933609	0.822548
SM(d36:1)	AD_CTL	HDL_C	0.613832	0.012	0.594651	0.012	-0.0191809	0.624	-0.0322556	0.62	0.594651	0.0107325	0.597937	0.000506278	0.613832	0.00958392	-0.00101104	0.988153
SM(d36:1)	AD_CTL	LDL_C	0.446023	0.068	0.594651	0.012	0.148628	0.072	0.249942	0.084	0.594651	0.0107325	1.70933	1.18318e-10	0.446023	0.0679612	0.113064	0.00874874
SM(d36:1)	AD_CTL	ApoB	0.458939	0.044	0.594651	0.02	0.135712	0.052	0.228221	0.072	0.594651	0.0107325	0.666295	1.79694e-08	0.458939	0.0571414	0.256997	0.00825581
TG(50:6)_B	AD_CTL	Total_C	-0.280517	<2e-16	-0.214185	0.004	0.0663321	<2e-16	-0.309695	0.004	-0.214185	0.00493083	0.933808	1.24065e-07	-0.280517	0.000336251	0.0504323	0.01842
TG(50:6)_B	AD_CTL	Total_TG	-0.360813	<2e-16	-0.214185	0.012	0.146628	0.02	-0.684584	0.032	-0.214185	0.00493083	1.217	3.1582e-51	-0.360813	0.000374449	-0.00933609	0.822548
TG(50:6)_B	AD_CTL	HDL_C	-0.222518	0.004	-0.214185	0.004	0.00833339	0.62	-0.0389074	0.624	-0.214185	0.00493083	-0.214746	0.000131433	-0.222518	0.00418226	-0.00101104	0.988153
TG(50:6)_B	AD_CTL	LDL_C	-0.301216	0.004	-0.214185	0.008	0.0870307	<2e-16	-0.406334	0.008	-0.214185	0.00493083	0.530125	1.12955e-09	-0.301216	0.000135464	0.113064	0.00874874
TG(50:6)_B	AD_CTL	ApoB	-0.33506	<2e-16	-0.214185	0.004	0.120875	<2e-16	-0.564349	0.004	-0.214185	0.00493083	0.290762	2.23276e-14	-0.33506	3.48207e-05	0.256997	0.00825581
TG(52:6)_A	AD_CTL	Total_C	-0.330241	<2e-16	-0.249594	0.004	0.0806466	0.004	-0.323111	0.008	-0.249594	0.00582001	1.13165	6.71994e-08	-0.330241	0.00038845	0.0504323	0.01842
TG(52:6)_A	AD_CTL	Total_TG	-0.437226	<2e-16	-0.249594	<2e-16	0.187632	0.016	-0.751746	0.016	-0.249594	0.00582001	1.48294	8.40692e-55	-0.437226	0.000378861	-0.00933609	0.822548
TG(52:6)_A	AD_CTL	HDL_C	-0.265581	0.012	-0.249594	0.02	0.0159868	0.452	-0.064051	0.456	-0.249594	0.00582001	-0.324311	1.0077e-06	-0.265581	0.00445712	-0.00101104	0.988153
TG(52:6)_A	AD_CTL	LDL_C	-0.368724	<2e-16	-0.249594	0.008	0.119129	<2e-16	-0.477292	0.008	-0.249594	0.00582001	0.695651	1.33894e-11	-0.368724	9.97152e-05	0.113064	0.00874874
TG(52:6)_A	AD_CTL	ApoB	-0.413747	<2e-16	-0.249594	0.008	0.164153	<2e-16	-0.657678	0.008	-0.249594	0.00582001	0.375964	5.58092e-17	-0.413747	2.22002e-05	0.256997	0.00825581
TG(52:7)_A	AD_CTL	Total_C	-0.30046	<2e-16	-0.251593	<2e-16	0.0488664	<2e-16	-0.194228	0	-0.251593	0.000653031	0.71499	3.46873e-05	-0.30046	5.87956e-05	0.0504323	0.01842
TG(52:7)_A	AD_CTL	Total_TG	-0.367625	<2e-16	-0.251593	<2e-16	0.116031	0.02	-0.461186	0.02	-0.251593	0.000653031	1.04479	1.01099e-37	-0.367625	5.18813e-05	-0.00933609	0.822548
TG(52:7)_A	AD_CTL	HDL_C	-0.259616	0.004	-0.251593	0.004	0.0080225	0.488	-0.0318868	0.492	-0.251593	0.000653031	-0.189655	0.000517421	-0.259616	0.000539669	-0.00101104	0.988153
TG(52:7)_A	AD_CTL	LDL_C	-0.31799	<2e-16	-0.251593	<2e-16	0.0663962	<2e-16	-0.263903	0	-0.251593	0.000653031	0.419388	8.61439e-07	-0.31799	2.38316e-05	0.113064	0.00874874
TG(52:7)_A	AD_CTL	ApoB	-0.34356	<2e-16	-0.251593	<2e-16	0.0919663	<2e-16	-0.365536	0	-0.251593	0.000653031	0.232753	5.04053e-10	-0.34356	7.14071e-06	0.256997	0.00825581
TG(53:5)_A	AD_CTL	Total_C	-0.378213	<2e-16	-0.303381	0.004	0.074832	<2e-16	-0.24666	0.004	-0.303381	0.00266046	1.08741	3.78746e-06	-0.378213	0.000236101	0.0504323	0.01842
TG(53:5)_A	AD_CTL	Total_TG	-0.393819	<2e-16	-0.303381	<2e-16	0.0904381	0.12	-0.298101	0.12	-0.303381	0.00266046	1.24169	1.73405e-27	-0.393819	0.000785486	-0.00933609	0.822548
TG(53:5)_A	AD_CTL	HDL_C	-0.318168	0.012	-0.303381	0.012	0.0147866	0.452	-0.0487394	0.456	-0.303381	0.00266046	-0.318013	1.87768e-05	-0.318168	0.00210208	-0.00101104	0.988153
TG(53:5)_A	AD_CTL	LDL_C	-0.415914	<2e-16	-0.303381	0.004	0.112533	<2e-16	-0.370929	0.004	-0.303381	0.00266046	0.683075	3.4665e-09	-0.415914	6.6879e-05	0.113064	0.00874874
TG(53:5)_A	AD_CTL	ApoB	-0.45702	<2e-16	-0.303381	0.008	0.153639	<2e-16	-0.506421	0.008	-0.303381	0.00266046	0.371075	2.36601e-13	-0.45702	1.82609e-05	0.256997	0.00825581
TG(54:6)_B	AD_CTL	Total_C	-0.395632	<2e-16	-0.313949	0.012	0.0816836	<2e-16	-0.260181	0.012	-0.313949	0.00288249	1.17489	1.64745e-06	-0.395632	0.000233783	0.0504323	0.01842
TG(54:6)_B	AD_CTL	Total_TG	-0.483451	<2e-16	-0.313949	<2e-16	0.169503	0.028	-0.539906	0.028	-0.313949	0.00288249	1.57076	6.06262e-43	-0.483451	0.000299347	-0.00933609	0.822548
TG(54:6)_B	AD_CTL	HDL_C	-0.335491	0.004	-0.313949	0.004	0.0215425	0.464	-0.068618	0.468	-0.313949	0.00288249	-0.390646	4.15584e-07	-0.335491	0.00207147	-0.00101104	0.988153
TG(54:6)_B	AD_CTL	LDL_C	-0.442764	<2e-16	-0.313949	0.004	0.128815	<2e-16	-0.410306	0.004	-0.313949	0.00288249	0.760625	2.51379e-10	-0.442764	5.268e-05	0.113064	0.00874874
TG(54:6)_B	AD_CTL	ApoB	-0.491298	<2e-16	-0.313949	0.016	0.177349	<2e-16	-0.564897	0.016	-0.313949	0.00288249	0.412848	4.09509e-15	-0.491298	1.22426e-05	0.256997	0.00825581
TG(54:7)_A	AD_CTL	Total_C	-0.411286	<2e-16	-0.343186	<2e-16	0.0681003	<2e-16	-0.198436	0	-0.343186	0.000151102	0.946821	7.87393e-06	-0.411286	7.85712e-06	0.0504323	0.01842
TG(54:7)_A	AD_CTL	Total_TG	-0.476428	<2e-16	-0.343186	<2e-16	0.133242	0.024	-0.388251	0.024	-0.343186	0.000151102	1.2092	8.5614e-33	-0.476428	1.08611e-05	-0.00933609	0.822548
TG(54:7)_A	AD_CTL	HDL_C	-0.35621	<2e-16	-0.343186	<2e-16	0.0130237	0.45	-0.0379495	0.452	-0.343186	0.000151102	-0.254109	0.000150789	-0.35621	0.000114133	-0.00101104	0.988153
TG(54:7)_A	AD_CTL	LDL_C	-0.443714	<2e-16	-0.343186	<2e-16	0.100528	<2e-16	-0.292924	0	-0.343186	0.000151102	0.586215	1.88618e-08	-0.443714	1.87137e-06	0.113064	0.00874874
TG(54:7)_A	AD_CTL	ApoB	-0.476351	<2e-16	-0.343186	<2e-16	0.133165	<2e-16	-0.388025	0	-0.343186	0.000151102	0.311942	9.58274e-12	-0.476351	4.88008e-07	0.256997	0.00825581
TG(54:8)_A	AD_CTL	Total_C	-0.345439	<2e-16	-0.30065	<2e-16	0.0447893	<2e-16	-0.148975	0	-0.30065	7.80875e-05	0.657236	0.000239565	-0.345439	6.77122e-06	0.0504323	0.01842
TG(54:8)_A	AD_CTL	Total_TG	-0.370551	<2e-16	-0.30065	<2e-16	0.0699008	0.052	-0.232499	0.052	-0.30065	7.80875e-05	0.846037	5.97134e-22	-0.370551	1.4847e-05	-0.00933609	0.822548
TG(54:8)_A	AD_CTL	HDL_C	-0.306421	<2e-16	-0.30065	<2e-16	0.00577123	0.55	-0.0191958	0.552	-0.30065	7.80875e-05	-0.152834	0.0069734	-0.306421	6.75733e-05	-0.00101104	0.988153
TG(54:8)_A	AD_CTL	LDL_C	-0.365051	<2e-16	-0.30065	<2e-16	0.0644011	<2e-16	-0.214206	0	-0.30065	7.80875e-05	0.403049	4.99147e-06	-0.365051	2.28791e-06	0.113064	0.00874874
TG(54:8)_A	AD_CTL	ApoB	-0.379748	<2e-16	-0.30065	0.004	0.0790984	<2e-16	-0.263091	0.004	-0.30065	7.80875e-05	0.206212	1.19919e-07	-0.379748	1.07774e-06	0.256997	0.00825581
TG(56:7)	AD_CTL	Total_C	-0.493564	<2e-16	-0.42837	<2e-16	0.0651943	<2e-16	-0.152192	0	-0.42837	8.84604e-05	0.954832	0.000200606	-0.493564	7.55909e-06	0.0504323	0.01842
TG(56:7)	AD_CTL	Total_TG	-0.539592	<2e-16	-0.42837	<2e-16	0.111222	0.048	-0.25964	0.048	-0.42837	8.84604e-05	1.26564	6.0197e-24	-0.539592	1.40434e-05	-0.00933609	0.822548
TG(56:7)	AD_CTL	HDL_C	-0.441627	<2e-16	-0.42837	<2e-16	0.0132575	0.47	-0.0309487	0.472	-0.42837	8.84604e-05	-0.277774	0.000613091	-0.441627	6.95177e-05	-0.00101104	0.988153
TG(56:7)	AD_CTL	LDL_C	-0.525144	<2e-16	-0.42837	<2e-16	0.0967738	<2e-16	-0.225912	0	-0.42837	8.84604e-05	0.599061	2.22952e-06	-0.525144	2.27876e-06	0.113064	0.00874874
TG(56:7)	AD_CTL	ApoB	-0.562189	<2e-16	-0.42837	<2e-16	0.133819	<2e-16	-0.312391	0	-0.42837	8.84604e-05	0.331794	2.49947e-09	-0.562189	6.19286e-07	0.256997	0.00825581
TG(56:8)	AD_CTL	Total_C	-0.43395	<2e-16	-0.379844	<2e-16	0.0541056	<2e-16	-0.142441	0	-0.379844	4.60882e-05	0.792265	0.000304132	-0.43395	3.85613e-06	0.0504323	0.01842
TG(56:8)	AD_CTL	Total_TG	-0.456639	<2e-16	-0.379844	<2e-16	0.0767943	0.11	-0.202173	0.108	-0.379844	4.60882e-05	0.981833	1.31364e-19	-0.456639	1.00445e-05	-0.00933609	0.822548
TG(56:8)	AD_CTL	HDL_C	-0.390082	<2e-16	-0.379844	<2e-16	0.0102375	0.53	-0.0269518	0.528	-0.379844	4.60882e-05	-0.221667	0.00137944	-0.390082	3.68557e-05	-0.00101104	0.988153
TG(56:8)	AD_CTL	LDL_C	-0.462737	<2e-16	-0.379844	<2e-16	0.0828925	<2e-16	-0.218227	0	-0.379844	4.60882e-05	0.508996	2.50318e-06	-0.462737	1.03645e-06	0.113064	0.00874874
TG(56:8)	AD_CTL	ApoB	-0.48683	<2e-16	-0.379844	<2e-16	0.106985	<2e-16	-0.281656	0	-0.379844	4.60882e-05	0.268897	1.64426e-08	-0.48683	3.71737e-07	0.256997	0.00825581
TG(56:9)	AD_CTL	Total_C	-0.400055	<2e-16	-0.352655	<2e-16	0.0474001	<2e-16	-0.134409	0	-0.352655	1.93131e-05	0.690072	0.000387572	-0.400055	1.48858e-06	0.0504323	0.01842
TG(56:9)	AD_CTL	Total_TG	-0.40928	<2e-16	-0.352655	<2e-16	0.0566246	0.1	-0.160567	0.104	-0.352655	1.93131e-05	0.793311	2.78635e-16	-0.40928	5.20899e-06	-0.00933609	0.822548
TG(56:9)	AD_CTL	HDL_C	-0.355921	<2e-16	-0.352655	<2e-16	0.00326573	0.71	-0.00926042	0.708	-0.352655	1.93131e-05	-0.115343	0.061476	-0.355921	1.80157e-05	-0.00101104	0.988153
TG(56:9)	AD_CTL	LDL_C	-0.419475	<2e-16	-0.352655	<2e-16	0.0668196	<2e-16	-0.189476	0	-0.352655	1.93131e-05	0.417204	1.39365e-05	-0.419475	5.13753e-07	0.113064	0.00874874
TG(56:9)	AD_CTL	ApoB	-0.428398	<2e-16	-0.352655	<2e-16	0.0757427	<2e-16	-0.214778	0	-0.352655	1.93131e-05	0.201763	2.0159e-06	-0.428398	3.26741e-07	0.256997	0.00825581
TG(58:10)	AD_CTL	Total_C	-0.400116	<2e-16	-0.361409	<2e-16	0.0387066	<2e-16	-0.107099	0	-0.361409	1.19338e-05	0.58695	0.00261508	-0.400116	1.34495e-06	0.0504323	0.01842
TG(58:10)	AD_CTL	Total_TG	-0.390699	<2e-16	-0.361409	<2e-16	0.0292901	0.26	-0.0810442	0.256	-0.361409	1.19338e-05	0.599691	1.30325e-09	-0.390699	6.31602e-06	-0.00933609	0.822548
TG(58:10)	AD_CTL	HDL_C	-0.361828	<2e-16	-0.361409	<2e-16	0.000418928	0.86	-0.00115915	0.86	-0.361409	1.19338e-05	-0.039698	0.520873	-0.361828	1.20836e-05	-0.00101104	0.988153
TG(58:10)	AD_CTL	LDL_C	-0.412375	<2e-16	-0.361409	<2e-16	0.0509658	<2e-16	-0.14102	0	-0.361409	1.19338e-05	0.338459	0.000451141	-0.412375	6.58665e-07	0.113064	0.00874874
TG(58:10)	AD_CTL	ApoB	-0.413308	<2e-16	-0.361409	<2e-16	0.0518989	<2e-16	-0.143602	0	-0.361409	1.19338e-05	0.151461	0.000396165	-0.413308	6.23221e-07	0.256997	0.00825581
TG(58:11)	AD_CTL	Total_C	-0.277478	<2e-16	-0.264026	<2e-16	0.0134518	0.12	-0.0509487	0.116	-0.264026	4.24066e-06	0.227831	0.0947414	-0.277478	1.22312e-06	0.0504323	0.01842
TG(58:11)	AD_CTL	Total_TG	-0.272834	<2e-16	-0.264026	<2e-16	0.00880733	0.5	-0.0333578	0.504	-0.264026	4.24066e-06	0.286725	3.89446e-05	-0.272834	3.3616e-06	-0.00933609	0.822548
TG(58:11)	AD_CTL	HDL_C	-0.264058	<2e-16	-0.264026	<2e-16	3.15337e-05	0.98	-0.000119434	0.98	-0.264026	4.24066e-06	0.0108389	0.801312	-0.264058	4.35743e-06	-0.00101104	0.988153
TG(58:11)	AD_CTL	LDL_C	-0.279807	<2e-16	-0.264026	<2e-16	0.0157806	0.076	-0.0597691	0.076	-0.264026	4.24066e-06	0.119865	0.0761061	-0.279807	9.58267e-07	0.113064	0.00874874
TG(58:11)	AD_CTL	ApoB	-0.278607	<2e-16	-0.264026	<2e-16	0.0145809	0.14	-0.055225	0.136	-0.264026	4.24066e-06	0.0493009	0.0998545	-0.278607	1.05109e-06	0.256997	0.00825581
PE(38:5)	AD_CTL	Total_C	-0.505279	<2e-16	-0.481487	<2e-16	0.0237922	0.21	-0.0494139	0.208	-0.481487	0.000226632	0.423914	0.169897	-0.505279	0.000101713	0.0504323	0.01842
PE(38:5)	AD_CTL	Total_TG	-0.483806	<2e-16	-0.481487	<2e-16	0.00231892	0.9	-0.00481616	0.904	-0.481487	0.000226632	0.335959	0.0346493	-0.483806	0.000233577	-0.00933609	0.822548
PE(38:5)	AD_CTL	HDL_C	-0.497711	<2e-16	-0.481487	<2e-16	0.0162236	0.48	-0.0336947	0.476	-0.481487	0.000226632	0.353046	0.000260879	-0.497711	0.000181224	-0.00101104	0.988153
PE(38:5)	AD_CTL	LDL_C	-0.483973	<2e-16	-0.481487	<2e-16	0.00248596	0.86	-0.00516308	0.86	-0.481487	0.000226632	0.0217677	0.887075	-0.483973	0.000187765	0.113064	0.00874874
PE(38:5)	AD_CTL	ApoB	-0.477195	<2e-16	-0.481487	<2e-16	-0.00429244	0.86	0.00891497	0.864	-0.481487	0.000226632	-0.0169976	0.802438	-0.477195	0.000231417	0.256997	0.00825581
PE(40:7)	AD_CTL	Total_C	-0.749175	<2e-16	-0.615255	<2e-16	0.13392	<2e-16	-0.217665	0	-0.615255	4.81951e-05	1.75452	6.9854e-07	-0.749175	1.26187e-06	0.0504323	0.01842
PE(40:7)	AD_CTL	Total_TG	-0.624375	<2e-16	-0.615255	<2e-16	0.0091197	0.66	-0.0148226	0.664	-0.615255	4.81951e-05	0.55638	0.00251969	-0.624375	4.656e-05	-0.00933609	0.822548
PE(40:7)	AD_CTL	HDL_C	-0.657228	<2e-16	-0.615255	<2e-16	0.0419727	0.29	-0.0682199	0.292	-0.615255	4.81951e-05	0.571638	2.86517e-07	-0.657228	2.71371e-05	-0.00101104	0.988153
PE(40:7)	AD_CTL	LDL_C	-0.704465	<2e-16	-0.615255	<2e-16	0.08921	<2e-16	-0.144997	0	-0.615255	4.81951e-05	0.605736	0.000608728	-0.704465	3.59558e-06	0.113064	0.00874874
PE(40:7)	AD_CTL	ApoB	-0.688064	<2e-16	-0.615255	<2e-16	0.0728093	0.008	-0.11834	0.008	-0.615255	4.81951e-05	0.227003	0.00382791	-0.688064	5.53675e-06	0.256997	0.00825581
PE(O-36:1)/PE(P-36:0)	AD_CTL	Total_C	0.622672	0.02	0.773406	<2e-16	0.150733	0.12	0.194896	0.12	0.773406	0.00582655	4.33628	1.5467e-11	0.622672	0.0354413	0.0504323	0.01842
PE(O-36:1)/PE(P-36:0)	AD_CTL	Total_TG	0.77719	0.004	0.773406	0.004	-0.00378382	0.952	-0.00489242	0.948	0.773406	0.00582655	-0.822045	0.0156233	0.77719	0.00601456	-0.00933609	0.822548
PE(O-36:1)/PE(P-36:0)	AD_CTL	HDL_C	0.882025	<2e-16	0.773406	<2e-16	-0.108619	0.28	-0.140443	0.276	0.773406	0.00582655	1.44273	9.37102e-13	0.882025	0.00322197	-0.00101104	0.988153
PE(O-36:1)/PE(P-36:0)	AD_CTL	LDL_C	0.640869	0.024	0.773406	0.004	0.132537	0.048	0.171368	0.052	0.773406	0.00582655	1.45605	6.92225e-06	0.640869	0.0250947	0.113064	0.00874874
PE(O-36:1)/PE(P-36:0)	AD_CTL	ApoB	0.645796	0.016	0.773406	0.004	0.12761	0.04	0.164997	0.044	0.773406	0.00582655	0.608356	2.31447e-05	0.645796	0.0235598	0.256997	0.00825581
PE(O-36:2)	AD_CTL	Total_C	0.365315	0.096	0.485051	0.016	0.119736	0.056	0.246853	0.072	0.485051	0.016121	3.22009	2.74265e-12	0.365315	0.0872876	0.0504323	0.01842
PE(O-36:2)	AD_CTL	Total_TG	0.506333	0.008	0.485051	0.004	-0.0212822	0.68	-0.0438762	0.684	0.485051	0.016121	-1.2377	2.79678e-07	0.506333	0.0152594	-0.00933609	0.822548
PE(O-36:2)	AD_CTL	HDL_C	0.656857	0.008	0.485051	0.012	-0.171806	0.148	-0.354203	0.16	0.485051	0.016121	1.51288	1.66592e-27	0.656857	0.00503746	-0.00101104	0.988153
PE(O-36:2)	AD_CTL	LDL_C	0.395146	0.052	0.485051	0.016	0.0899047	0.016	0.185351	0.032	0.485051	0.016121	0.935271	6.00826e-05	0.395146	0.053315	0.113064	0.00874874
PE(O-36:2)	AD_CTL	ApoB	0.418679	0.024	0.485051	0.008	0.0663714	0.036	0.136834	0.044	0.485051	0.016121	0.290283	0.00518781	0.418679	0.0384415	0.256997	0.00825581
PE(O-40:4)/PE(P-40:3)	AD_CTL	Total_C	0.653542	<2e-16	0.700109	<2e-16	0.0465673	0.08	0.0665143	0.08	0.700109	0.000112714	1.16572	0.00641808	0.653542	0.000334622	0.0504323	0.01842
PE(O-40:4)/PE(P-40:3)	AD_CTL	Total_TG	0.70926	<2e-16	0.700109	<2e-16	-0.00915054	0.79	-0.0130702	0.788	0.700109	0.000112714	-0.642543	0.00355925	0.70926	0.000110901	-0.00933609	0.822548
PE(O-40:4)/PE(P-40:3)	AD_CTL	HDL_C	0.729934	<2e-16	0.700109	<2e-16	-0.0298241	0.4	-0.0425992	0.4	0.700109	0.000112714	0.538349	5.97729e-05	0.729934	8.11411e-05	-0.00101104	0.988153
PE(O-40:4)/PE(P-40:3)	AD_CTL	LDL_C	0.660686	<2e-16	0.700109	<2e-16	0.0394236	0.11	0.0563106	0.112	0.700109	0.000112714	0.401418	0.0589286	0.660686	0.000261086	0.113064	0.00874874
PE(O-40:4)/PE(P-40:3)	AD_CTL	ApoB	0.677809	<2e-16	0.700109	<2e-16	0.0223007	0.33	0.0318532	0.332	0.700109	0.000112714	0.0933227	0.32263	0.677809	0.000169555	0.256997	0.00825581
