# Supplementary material for: Lipid profiling reveals unsaturated lipid reduction in women with Alzheimer's disease
Source: Alzheimers Dement. 2025 Aug 20;21(8):e70512. doi: 10.1002/alz.70512 (PMC12365783; doi:10.1002/alz.70512)
Supplement: Supplementary file 10 — Supporting Information [file ALZ-21-e70512-s010.xlsx]

## Sheet: Ark1
Lipid	All (Women and Men)	Women	Men	Women (Truncated)
PC(36:5)	AD: 306	AD: 183	AD: 123	AD: 100
	Ctrl: 370	Ctrl: 220	Ctrl: 150	Ctrl: 100
	Cohen’s D: 0.373	Cohen’s D: 0.536	Cohen’s D: 0.145	Cohen’s D: 0.602
	Power: 0.998	Power: 1	Power: 0.222	Power: 0.989
PE(40:7)	AD: 306	AD: 183	AD: 123	AD: 100
	Ctrl: 370	Ctrl: 220	Ctrl: 150	Ctrl: 100
	Cohen’s D: 0.308	Cohen’s D: 0.521	Cohen’s D: 0.008	Cohen’s D: 0.613
	Power: 0.978	Power: 0.999	Power: 0.05	Power: 0.991
TG(58:10)	AD: 306	AD: 183	AD: 123	AD: 100
	Ctrl: 370	Ctrl: 220	Ctrl: 150	Ctrl: 100
	Cohen’s D: 0.352	Cohen’s D: 0.487	Cohen’s D: 0.148	Cohen’s D: 0.593
	Power: 0.995	Power: 0.998	Power: 0.229	Power: 0.987
Suplementary Table 6 - Post-hoc power calculation
The power calculations were performed for a two-sample t-test of means using the pwr package in R
